# Supplementary material for: Screening Method for the Discovery of Potential Bioactive Cysteine-Containing Peptides Using 3D Mass Mapping
Source: J Am Soc Mass Spectrom. 2015 Nov 9;26(12):2039–50. doi: 10.1007/s13361-015-1282-z (PMC4654750; doi:10.1007/s13361-015-1282-z)
Supplement: Supplementary file 3 — Excel file with Mascot search summary for Odorrana schmackeri skin secretory peptides identified (Table 1) and a comparison of experimental and theoretical NIS and NMD values (Table 2). (XLS 446 kb) [file 13361_2015_1282_MOESM3_ESM.xls]

## Sheet: Supplementary Table 1
prot_hit_num	prot_acc	prot_desc	pep_seq	prot_score	prot_mass	prot_matches	pep_query	pep_rank	pep_isbold	pep_exp_mz	pep_exp_mr	pep_exp_z	pep_calc_mr	pep_delta	pep_miss	pep_score	pep_expect	pep_res_before		pep_res_after	pep_var_mod	pep_var_mod_pos	pep_scan_title
1	tr|Q1MU21|Q1MU21_ODOSH	Esculentin-1S protein OS=Odorrana schmackeri PE=2 SV=1	VAGCKIKGEC	15831	9045	334	184	1	1	504.255	1006.49	2	1006.49	0.0007	0	44.96	0.0024	D		-			File2833 Spectrum4068 scans: 1268
1			VAGCKIKGEC				185	1	1	504.255	1006.49	2	1006.49	0.0007	0	55.49	0.00021	D		-			File2833 Spectrum4067 scans: 1267
1			VAGCKIKGEC				186	1	1	504.255	1006.49	2	1006.49	0.0007	0	58.38	0.00011	D		-			File2833 Spectrum4066 scans: 1266
1			GLFSKFAGKG				196	1	1	506.286	1010.56	2	1010.55	0.0016	0	29.71	0.043	R		I			File2833 Spectrum4527 scans: 2091
1			GLFSKFAGKG				197	1	1	506.286	1010.56	2	1010.55	0.0016	0	26.41	0.091	R		I			File2833 Spectrum4526 scans: 2090
1			GLFSKFAGKG				198	1	1	506.286	1010.56	2	1010.55	0.0016	0	22.42	0.23	R		I			File2833 Spectrum4525 scans: 2089
1			DVAGCKIKGEC				331	1	1	561.768	1121.52	2	1121.52	0.0006	0	25.72	0.13	I		-			File2833 Spectrum4327 scans: 1787
1			DVAGCKIKGEC				332	1	1	561.768	1121.52	2	1121.52	0.0006	0	41.85	0.0031	I		-			File2833 Spectrum4329 scans: 1789
1			DVAGCKIKGEC				333	1	1	561.768	1121.52	2	1121.52	0.0006	0	31.76	0.031	I		-			File2833 Spectrum4328 scans: 1788
1			IDVAGCKIKGEC				448	1	1	618.311	1234.61	2	1234.61	0.0017	0	59.35	7.9e-05	G		-			File2833 Spectrum4323 scans: 1781
1			IDVAGCKIKGEC				449	1	1	618.311	1234.61	2	1234.61	0.0017	0	61.18	5.2e-05	G		-			File2833 Spectrum4322 scans: 1780
1			IDVAGCKIKGEC				450	1	1	618.311	1234.61	2	1234.61	0.0017	0	69.85	7e-06	G		-			File2833 Spectrum4321 scans: 1779
1			IDVAGCKIKGEC				451	1	1	412.543	1234.61	3	1234.61	0.0031	0	37.75	0.01	G		-			File2833 Spectrum4320 scans: 1777
1			IDVAGCKIKGEC				452	1	1	412.543	1234.61	3	1234.61	0.0031	0	52.36	0.00036	G		-			File2833 Spectrum4319 scans: 1776
1			IDVAGCKIKGEC				453	1	1	412.543	1234.61	3	1234.61	0.0031	0	53.52	0.00027	G		-			File2833 Spectrum4318 scans: 1775
1			GLFSKFAGKGIK				484	1	1	418.252	1251.73	3	1251.73	-0.0001	0	61.03	1.9e-05	R		N			File2833 Spectrum4464 scans: 2007
1			GLFSKFAGKGIK				485	1	1	418.252	1251.73	3	1251.73	-0.0001	0	67.23	4.7e-06	R		N			File2833 Spectrum4463 scans: 2006
1			GLFSKFAGKGIK				486	1	1	418.252	1251.73	3	1251.73	-0.0001	0	63.33	1.1e-05	R		N			File2833 Spectrum4462 scans: 2005
1			GIDVAGCKIKGEC				538	1	1	646.821	1291.63	2	1291.63	0.0017	0	73.25	4e-06	T		-			File2833 Spectrum4350 scans: 1840
1			GIDVAGCKIKGEC				539	1	1	646.821	1291.63	2	1291.63	0.0017	0	78.32	1.3e-06	T		-			File2833 Spectrum4349 scans: 1839
1			GIDVAGCKIKGEC				540	1	1	646.821	1291.63	2	1291.63	0.0017	0	82.75	4.5e-07	T		-			File2833 Spectrum4348 scans: 1838
1			GIDVAGCKIKGEC				541	1	1	431.55	1291.63	3	1291.63	0.002	0	48.95	0.0011	T		-			File2833 Spectrum4347 scans: 1836
1			GIDVAGCKIKGEC				542	1	1	431.55	1291.63	3	1291.63	0.002	0	49.57	0.00094	T		-			File2833 Spectrum4346 scans: 1835
1			GIDVAGCKIKGEC				543	1	1	431.55	1291.63	3	1291.63	0.002	0	77	1.7e-06	T		-			File2833 Spectrum4345 scans: 1834
1			IIKGIKGIGKEVG				562	1	1	656.423	1310.83	2	1310.83	0.0024	0	61.91	1.1e-05	M		M			File2833 Spectrum4230 scans: 1649
1			IIKGIKGIGKEVG				563	1	1	656.423	1310.83	2	1310.83	0.0024	0	77.1	3.2e-07	M		M			File2833 Spectrum4229 scans: 1648
1			IIKGIKGIGKEVG				564	1	1	656.423	1310.83	2	1310.83	0.0024	0	73.34	7.6e-07	M		M			File2833 Spectrum4228 scans: 1647
1			IIKGIKGIGKEVG				565	1	1	437.951	1310.83	3	1310.83	0.0036	0	57.84	2.7e-05	M		M			File2833 Spectrum4227 scans: 1642
1			IIKGIKGIGKEVG				566	1	1	437.951	1310.83	3	1310.83	0.0036	0	44.74	0.00055	M		M			File2833 Spectrum4226 scans: 1641
1			IIKGIKGIGKEVG				567	1	1	437.951	1310.83	3	1310.83	0.0036	0	47.55	0.00029	M		M			File2833 Spectrum4225 scans: 1640
1			GLFSKFAGKGIKN				673	1	1	456.266	1365.78	3	1365.78	0.0006	0	66.2	9.1e-06	R		M			File2833 Spectrum4425 scans: 1955
1			GLFSKFAGKGIKN				674	1	1	456.266	1365.78	3	1365.78	0.0006	0	67.2	7.2e-06	R		M			File2833 Spectrum4424 scans: 1954
1			GLFSKFAGKGIKN				675	1	1	456.266	1365.78	3	1365.78	0.0006	0	70.52	3.4e-06	R		M			File2833 Spectrum4423 scans: 1953
1			TGIDVAGCKIKGEC				691	1	1	697.345	1392.67	2	1392.67	0.0009	0	65.12	1.8e-05	R		-			File2833 Spectrum4377 scans: 1891
1			TGIDVAGCKIKGEC				692	1	1	697.345	1392.67	2	1392.67	0.0009	0	72.87	3e-06	R		-			File2833 Spectrum4376 scans: 1890
1			TGIDVAGCKIKGEC				693	1	1	697.345	1392.67	2	1392.67	0.0009	0	65.69	1.5e-05	R		-			File2833 Spectrum4375 scans: 1889
1			GLFSKFAGKGIKNM				856	1	1	499.946	1496.82	3	1496.82	-0.0008	0	81.35	4.4e-07	R		I			File2833 Spectrum4611 scans: 2217
1			GLFSKFAGKGIKNM				857	1	1	499.946	1496.82	3	1496.82	-0.0008	0	82	3.8e-07	R		I			File2833 Spectrum4610 scans: 2216
1			GLFSKFAGKGIKNM				858	1	1	499.946	1496.82	3	1496.82	-0.0008	0	100.67	5.2e-09	R		I			File2833 Spectrum4609 scans: 2215
1			GLFSKFAGKGIKNMIIK				1117	1	1	463.778	1851.08	4	1851.08	0.0036	0	75.52	3.7e-07	R		G			File2833 Spectrum4800 scans: 2472
1			GLFSKFAGKGIKNMIIK				1118	1	1	463.778	1851.08	4	1851.08	0.0036	0	76.18	3.2e-07	R		G			File2833 Spectrum4799 scans: 2471
1			GLFSKFAGKGIKNMIIK				1119	1	1	463.778	1851.08	4	1851.08	0.0036	0	96.45	3e-09	R		G			File2833 Spectrum4798 scans: 2470
1			GLFSKFAGKGIKNMIIKGIKG				1564	1	1	552.584	2206.31	4	2206.3	0.0035	0	106.17	3.3e-10	R		I			File2833 Spectrum4869 scans: 2566
1			GLFSKFAGKGIKNMIIKGIKG				1565	1	1	552.584	2206.31	4	2206.3	0.0035	0	118.06	2.1e-11	R		I			File2833 Spectrum4868 scans: 2565
1			GLFSKFAGKGIKNMIIKGIKG				1566	1	1	552.584	2206.31	4	2206.3	0.0035	0	139.96	1.4e-13	R		I			File2833 Spectrum4867 scans: 2564
1			GLFSKFAGKGIKNMIIKGIKGIG				1645	1	1	595.112	2376.42	4	2376.41	0.0093	0	104.4	2.4e-10	R		K			File2833 Spectrum5223 scans: 3068
1			GLFSKFAGKGIKNMIIKGIKGIG				1646	1	1	595.112	2376.42	4	2376.41	0.0093	0	126.65	1.4e-12	R		K			File2833 Spectrum5222 scans: 3067
1			GLFSKFAGKGIKNMIIKGIKGIG				1647	1	1	595.112	2376.42	4	2376.41	0.0093	0	81.17	5.1e-08	R		K			File2833 Spectrum5221 scans: 3066
1			GLFSKFAGKGIKNMIIKGIKGIGKE				1993	1	1	527.717	2633.55	5	2633.55	0.0058	0	99.63	1.6e-09	R		V			File2833 Spectrum5037 scans: 2800
1			GLFSKFAGKGIKNMIIKGIKGIGKE				1994	1	1	527.717	2633.55	5	2633.55	0.0058	0	127.42	2.6e-12	R		V			File2833 Spectrum5036 scans: 2799
1			GLFSKFAGKGIKNMIIKGIKGIGKE				1995	1	1	527.717	2633.55	5	2633.55	0.0058	0	140.18	1.4e-13	R		V			File2833 Spectrum5035 scans: 2798
1			GLFSKFAGKGIKNMIIKGIKGIGKE				1996	1	1	439.933	2633.55	6	2633.55	0.0073	0	74.45	3.6e-07	R		V			File2833 Spectrum5043 scans: 2808
1			GLFSKFAGKGIKNMIIKGIKGIGKE				1997	1	1	439.933	2633.55	6	2633.55	0.0073	0	84.5	3.5e-08	R		V			File2833 Spectrum5042 scans: 2807
1			GLFSKFAGKGIKNMIIKGIKGIGKE				1998	1	1	439.933	2633.55	6	2633.55	0.0073	0	104.86	3.2e-10	R		V			File2833 Spectrum5041 scans: 2806
1			GLFSKFAGKGIKNMIIKGIKGIGKE				1999	1	1	659.396	2633.55	4	2633.55	0.0089	0	137.25	1.9e-13	R		V			File2833 Spectrum5039 scans: 2803
1			GLFSKFAGKGIKNMIIKGIKGIGKE				2000	1	1	659.396	2633.55	4	2633.55	0.0089	0	138.04	1.6e-13	R		V			File2833 Spectrum5038 scans: 2802
1			GLFSKFAGKGIKNMIIKGIKGIGKE				2001	1	1	659.396	2633.55	4	2633.55	0.0089	0	131.32	7.5e-13	R		V			File2833 Spectrum5040 scans: 2804
1			GLFSKFAGKGIKNMIIKGIKGIGKEV				2074	1	1	683.916	2731.63	4	2731.63	0.0046	0	87.27	1.7e-08	R		G	Amidated (C-term)	0.00000000000000000000000000.1	File2833 Spectrum5307 scans: 3226
1			GLFSKFAGKGIKNMIIKGIKGIGKEV				2075	1	1	683.916	2731.63	4	2731.63	0.0046	0	98.81	1.2e-09	R		G	Amidated (C-term)	0.00000000000000000000000000.1	File2833 Spectrum5306 scans: 3225
1			GLFSKFAGKGIKNMIIKGIKGIGKEV				2076	1	1	683.916	2731.63	4	2731.63	0.0046	0	74.29	3.4e-07	R		G	Amidated (C-term)	0.00000000000000000000000000.1	File2833 Spectrum5305 scans: 3224
1			GLFSKFAGKGIKNMIIKGIKGIGKEV				2077	1	1	547.335	2731.64	5	2731.63	0.0067	0	71.87	5.4e-07	R		G	Amidated (C-term)	0.00000000000000000000000000.1	File2833 Spectrum5304 scans: 3222
1			GLFSKFAGKGIKNMIIKGIKGIGKEV				2078	1	1	547.335	2731.64	5	2731.63	0.0067	0	76.7	1.8e-07	R		G	Amidated (C-term)	0.00000000000000000000000000.1	File2833 Spectrum5303 scans: 3221
1			GLFSKFAGKGIKNMIIKGIKGIGKEV				2079	1	1	547.335	2731.64	5	2731.63	0.0067	0	71.44	5.9e-07	R		G	Amidated (C-term)	0.00000000000000000000000000.1	File2833 Spectrum5302 scans: 3220
1			GLFSKFAGKGIKNMIIKGIKGIGKEVG				2107	1	1	558.935	2789.64	5	2789.64	0.0017	0	112.21	7.6e-11	R		M			File2833 Spectrum5244 scans: 3096
1			GLFSKFAGKGIKNMIIKGIKGIGKEVG				2108	1	1	558.935	2789.64	5	2789.64	0.0017	0	108.21	1.9e-10	R		M			File2833 Spectrum5243 scans: 3095
1			GLFSKFAGKGIKNMIIKGIKGIGKEVG				2109	1	1	558.935	2789.64	5	2789.64	0.0017	0	122.18	7.6e-12	R		M			File2833 Spectrum5242 scans: 3094
1			GLFSKFAGKGIKNMIIKGIKGIGKEVG				2110	1	1	465.947	2789.64	6	2789.64	0.0024	0	58.06	2e-05	R		M			File2833 Spectrum5250 scans: 3104
1			GLFSKFAGKGIKNMIIKGIKGIGKEVG				2111	1	1	465.947	2789.64	6	2789.64	0.0024	0	70.9	1e-06	R		M			File2833 Spectrum5249 scans: 3103
1			GLFSKFAGKGIKNMIIKGIKGIGKEVG				2112	1	1	465.947	2789.64	6	2789.64	0.0024	0	88.99	1.6e-08	R		M			File2833 Spectrum5248 scans: 3102
1			GLFSKFAGKGIKNMIIKGIKGIGKEVG				2113	1	1	558.936	2789.64	5	2789.64	0.0063	0	109.46	1.2e-10	R		M			File2833 Spectrum5286 scans: 3172
1			GLFSKFAGKGIKNMIIKGIKGIGKEVG				2114	1	1	558.936	2789.64	5	2789.64	0.0063	0	108.78	1.4e-10	R		M			File2833 Spectrum5285 scans: 3171
1			GLFSKFAGKGIKNMIIKGIKGIGKEVG				2115	1	1	558.936	2789.64	5	2789.64	0.0063	0	129.56	1.2e-12	R		M			File2833 Spectrum5284 scans: 3170
1			GLFSKFAGKGIKNMIIKGIKGIGKEVG				2116	1	1	698.418	2789.64	4	2789.64	0.0067	0	134.09	3.9e-13	R		M			File2833 Spectrum5247 scans: 3100
1			GLFSKFAGKGIKNMIIKGIKGIGKEVG				2117	1	1	698.418	2789.64	4	2789.64	0.0067	0	149.45	1.1e-14	R		M			File2833 Spectrum5246 scans: 3099
1			GLFSKFAGKGIKNMIIKGIKGIGKEVG				2118	1	1	698.418	2789.64	4	2789.64	0.0067	0	178.23	1.5e-17	R		M			File2833 Spectrum5245 scans: 3098
1			GIKGIGKEVGMDVIRTGIDVAGCKIKGEC				2155	1	1	590.117	2945.55	5	2945.55	-0.0014	0	111.81	5.5e-10	K		-			File2833 Spectrum5154 scans: 2957
1			GIKGIGKEVGMDVIRTGIDVAGCKIKGEC				2156	1	1	590.117	2945.55	5	2945.55	-0.0014	0	114.69	2.8e-10	K		-			File2833 Spectrum5153 scans: 2956
1			GIKGIGKEVGMDVIRTGIDVAGCKIKGEC				2157	1	1	590.117	2945.55	5	2945.55	-0.0014	0	110.01	8.3e-10	K		-			File2833 Spectrum5152 scans: 2955
1			GIKGIGKEVGMDVIRTGIDVAGCKIKGEC				2158	1	1	737.396	2945.55	4	2945.55	0.0046	0	150.83	6.6e-14	K		-			File2833 Spectrum5151 scans: 2953
1			GIKGIGKEVGMDVIRTGIDVAGCKIKGEC				2159	1	1	737.396	2945.55	4	2945.55	0.0046	0	154.1	3.1e-14	K		-			File2833 Spectrum5150 scans: 2952
1			GIKGIGKEVGMDVIRTGIDVAGCKIKGEC				2160	1	1	737.396	2945.55	4	2945.55	0.0046	0	153.17	3.8e-14	K		-			File2833 Spectrum5149 scans: 2951
1			GLFSKFAGKGIKNMIIKGIKGIGKEVGMD				2305	1	1	608.148	3035.71	5	3035.7	0.0025	0	153.27	1.6e-14	R		V			File2833 Spectrum5532 scans: 3834
1			GLFSKFAGKGIKNMIIKGIKGIGKEVGMD				2306	1	1	608.148	3035.71	5	3035.7	0.0025	0	171.86	2.3e-16	R		V			File2833 Spectrum5531 scans: 3833
1			GLFSKFAGKGIKNMIIKGIKGIGKEVGMD				2307	1	1	608.148	3035.71	5	3035.7	0.0025	0	128.43	5e-12	R		V			File2833 Spectrum5530 scans: 3832
1			GLFSKFAGKGIKNMIIKGIKGIGKEVGMD				2308	1	1	759.934	3035.71	4	3035.7	0.0055	0	109.33	4.1e-10	R		V			File2833 Spectrum5543 scans: 3849
1			GLFSKFAGKGIKNMIIKGIKGIGKEVGMD				2309	1	1	759.934	3035.71	4	3035.7	0.0055	0	111.53	2.4e-10	R		V			File2833 Spectrum5544 scans: 3850
1			GLFSKFAGKGIKNMIIKGIKGIGKEVGMD				2310	1	1	759.934	3035.71	4	3035.7	0.0055	0	47.92	0.00056	R		V			File2833 Spectrum5542 scans: 3848
1			GLFSKFAGKGIKNMIIKGIKGIGKEVGMDVI				2437	1	1	650.581	3247.87	5	3247.86	0.0118	0	62.61	1.1e-05	R		R			File2833 Spectrum5853 scans: 4304
1			GLFSKFAGKGIKNMIIKGIKGIGKEVGMDVI				2438	1	1	650.581	3247.87	5	3247.86	0.0118	0	39.3	0.0023	R		R			File2833 Spectrum5852 scans: 4303
1			GLFSKFAGKGIKNMIIKGIKGIGKEVGMDVI				2439	1	1	650.581	3247.87	5	3247.86	0.0118	0	58.22	3e-05	R		R			File2833 Spectrum5851 scans: 4302
1			IIKGIKGIGKEVGMDVIRTGIDVAGCKIKGEC				2485	1	1	660.971	3299.82	5	3299.81	0.0064	0	151.73	3.7e-14	M		-			File2833 Spectrum5139 scans: 2937
1			IIKGIKGIGKEVGMDVIRTGIDVAGCKIKGEC				2486	1	1	660.971	3299.82	5	3299.81	0.0064	0	139.83	5.7e-13	M		-			File2833 Spectrum5138 scans: 2936
1			IIKGIKGIGKEVGMDVIRTGIDVAGCKIKGEC				2487	1	1	660.971	3299.82	5	3299.81	0.0064	0	90.13	5.3e-08	M		-			File2833 Spectrum5137 scans: 2935
1			IIKGIKGIGKEVGMDVIRTGIDVAGCKIKGEC				2488	1	1	550.977	3299.82	6	3299.81	0.0085	0	100.4	4.9e-09	M		-			File2833 Spectrum5142 scans: 2941
1			IIKGIKGIGKEVGMDVIRTGIDVAGCKIKGEC				2489	1	1	550.977	3299.82	6	3299.81	0.0085	0	123.1	2.6e-11	M		-			File2833 Spectrum5141 scans: 2940
1			IIKGIKGIGKEVGMDVIRTGIDVAGCKIKGEC				2490	1	1	550.977	3299.82	6	3299.81	0.0085	0	130.92	4.3e-12	M		-			File2833 Spectrum5140 scans: 2939
1			IIKGIKGIGKEVGMDVIRTGIDVAGCKIKGEC				2491	1	1	825.964	3299.83	4	3299.81	0.013	0	159.41	5.6e-15	M		-			File2833 Spectrum5145 scans: 2945
1			IIKGIKGIGKEVGMDVIRTGIDVAGCKIKGEC				2492	1	1	825.964	3299.83	4	3299.81	0.013	0	182.66	2.7e-17	M		-			File2833 Spectrum5144 scans: 2944
1			IIKGIKGIGKEVGMDVIRTGIDVAGCKIKGEC				2493	1	1	825.964	3299.83	4	3299.81	0.013	0	165.09	1.5e-15	M		-			File2833 Spectrum5143 scans: 2943
1			GLFSKFAGKGIKNMIIKGIKGIGKEVGMDVIR				2662	1	1	681.801	3403.97	5	3403.96	0.013	0	128.46	2.5e-12	R		T			File2833 Spectrum5577 scans: 3914
1			GLFSKFAGKGIKNMIIKGIKGIGKEVGMDVIR				2663	1	1	681.801	3403.97	5	3403.96	0.013	0	123.41	8.1e-12	R		T			File2833 Spectrum5576 scans: 3913
1			GLFSKFAGKGIKNMIIKGIKGIGKEVGMDVIR				2664	1	1	681.801	3403.97	5	3403.96	0.013	0	94.2	6.8e-09	R		T			File2833 Spectrum5575 scans: 3912
1			GLFSKFAGKGIKNMIIKGIKGIGKEVGMDVIR				2665	1	1	568.336	3403.97	6	3403.96	0.0149	0	130.84	1.4e-12	R		T			File2833 Spectrum5580 scans: 3918
1			GLFSKFAGKGIKNMIIKGIKGIGKEVGMDVIR				2666	1	1	568.336	3403.97	6	3403.96	0.0149	0	124.74	5.9e-12	R		T			File2833 Spectrum5579 scans: 3917
1			GLFSKFAGKGIKNMIIKGIKGIGKEVGMDVIR				2667	1	1	568.336	3403.97	6	3403.96	0.0149	0	130.07	1.7e-12	R		T			File2833 Spectrum5578 scans: 3916
1			GLFSKFAGKGIKNMIIKGIKGIGKEVGMDVIRT				2926	1	1	585.177	3505.02	6	3505	0.0125	0	139.69	1.8e-13	R		G			File2833 Spectrum5574 scans: 3910
1			GLFSKFAGKGIKNMIIKGIKGIGKEVGMDVIRT				2927	1	1	585.177	3505.02	6	3505	0.0125	0	149.23	2e-14	R		G			File2833 Spectrum5573 scans: 3909
1			GLFSKFAGKGIKNMIIKGIKGIGKEVGMDVIRT				2928	1	1	585.177	3505.02	6	3505	0.0125	0	106.51	3.8e-10	R		G			File2833 Spectrum5572 scans: 3908
1			NMIIKGIKGIGKEVGMDVIRTGIDVAGCKIKGEC				2959	1	1	709.986	3544.9	5	3544.9	-0.0007	0	121.79	4.9e-11	K		-			File2833 Spectrum5454 scans: 3685
1			NMIIKGIKGIGKEVGMDVIRTGIDVAGCKIKGEC				2960	1	1	709.986	3544.9	5	3544.9	-0.0007	0	79.97	7.4e-07	K		-			File2833 Spectrum5453 scans: 3684
1			NMIIKGIKGIGKEVGMDVIRTGIDVAGCKIKGEC				2961	1	1	709.986	3544.9	5	3544.9	-0.0007	0	65.75	2e-05	K		-			File2833 Spectrum5452 scans: 3683
1			GLFSKFAGKGIKNMIIKGIKGIGKEVGMDVIRTG				2974	1	1	713.415	3562.04	5	3562.03	0.013	0	131.41	1.7e-12	R		I			File2833 Spectrum5565 scans: 3898
1			GLFSKFAGKGIKNMIIKGIKGIGKEVGMDVIRTG				2975	1	1	713.415	3562.04	5	3562.03	0.013	0	105.67	6.4e-10	R		I			File2833 Spectrum5564 scans: 3897
1			GLFSKFAGKGIKNMIIKGIKGIGKEVGMDVIRTG				2976	1	1	713.415	3562.04	5	3562.03	0.013	0	61.39	1.7e-05	R		I			File2833 Spectrum5563 scans: 3896
1			GLFSKFAGKGIKNMIIKGIKGIGKEVGMDVIRTGID				3076	1	1	759.036	3790.14	5	3790.14	0.0078	0	155.67	5.3e-15	R		V			File2833 Spectrum5754 scans: 4152
1			GLFSKFAGKGIKNMIIKGIKGIGKEVGMDVIRTGID				3077	1	1	759.036	3790.14	5	3790.14	0.0078	0	110.16	1.9e-10	R		V			File2833 Spectrum5753 scans: 4151
1			GLFSKFAGKGIKNMIIKGIKGIGKEVGMDVIRTGID				3078	1	1	759.036	3790.14	5	3790.14	0.0078	0	70.78	1.6e-06	R		V			File2833 Spectrum5752 scans: 4150
1			GLFSKFAGKGIKNMIIKGIKGIGKEVGMDVIRTGID				3079	1	1	632.699	3790.15	6	3790.14	0.0126	0	78.56	2.6e-07	R		V			File2833 Spectrum5760 scans: 4160
1			GLFSKFAGKGIKNMIIKGIKGIGKEVGMDVIRTGID				3080	1	1	632.699	3790.15	6	3790.14	0.0126	0	50.28	0.00017	R		V			File2833 Spectrum5759 scans: 4159
1			GLFSKFAGKGIKNMIIKGIKGIGKEVGMDVIRTGID				3081	1	1	632.699	3790.15	6	3790.14	0.0126	0	79.49	2.1e-07	R		V			File2833 Spectrum5758 scans: 4158
1			GKGIKNMIIKGIKGIGKEVGMDVIRTGIDVAGCKIKGEC				3304	1	1	672.375	4028.21	6	4028.21	-0.006	0	146.5	1e-13	A		-			File2833 Spectrum5451 scans: 3681
1			GKGIKNMIIKGIKGIGKEVGMDVIRTGIDVAGCKIKGEC				3305	1	1	672.375	4028.21	6	4028.21	-0.006	0	114.24	1.8e-10	A		-			File2833 Spectrum5450 scans: 3680
1			GKGIKNMIIKGIKGIGKEVGMDVIRTGIDVAGCKIKGEC				3306	1	1	672.375	4028.21	6	4028.21	-0.006	0	55.31	0.00014	A		-			File2833 Spectrum5449 scans: 3679
1			GKGIKNMIIKGIKGIGKEVGMDVIRTGIDVAGCKIKGEC				3307	1	1	806.65	4028.21	5	4028.21	-0.0003	0	117.23	8.3e-11	A		-			File2833 Spectrum5448 scans: 3677
1			GKGIKNMIIKGIKGIGKEVGMDVIRTGIDVAGCKIKGEC				3308	1	1	806.65	4028.21	5	4028.21	-0.0003	0	105.3	1.3e-09	A		-			File2833 Spectrum5447 scans: 3676
1			GKGIKNMIIKGIKGIGKEVGMDVIRTGIDVAGCKIKGEC				3309	1	1	806.65	4028.21	5	4028.21	-0.0003	0	40.33	0.004	A		-			File2833 Spectrum5446 scans: 3675
1			FAGKGIKNMIIKGIKGIGKEVGMDVIRTGIDVAGCKIKGEC				3340	1	1	708.727	4246.32	6	4246.32	-0.001	0	101.06	3.9e-09	K		-			File2833 Spectrum5622 scans: 3975
1			FAGKGIKNMIIKGIKGIGKEVGMDVIRTGIDVAGCKIKGEC				3341	1	1	708.727	4246.32	6	4246.32	-0.001	0	88.03	7.8e-08	K		-			File2833 Spectrum5621 scans: 3974
1			FAGKGIKNMIIKGIKGIGKEVGMDVIRTGIDVAGCKIKGEC				3342	1	1	708.727	4246.32	6	4246.32	-0.001	0	32.15	0.03	K		-			File2833 Spectrum5620 scans: 3973
1			SKFAGKGIKNMIIKGIKGIGKEVGMDVIRTGIDVAGCKIKGEC				3346	1	1	638.357	4461.45	7	4461.45	0.0034	0	40.33	0.0044	F		-			File2833 Spectrum5541 scans: 3846
1			SKFAGKGIKNMIIKGIKGIGKEVGMDVIRTGIDVAGCKIKGEC				3347	1	1	638.357	4461.45	7	4461.45	0.0034	0	35.25	0.014	F		-			File2833 Spectrum5540 scans: 3845
1			SKFAGKGIKNMIIKGIKGIGKEVGMDVIRTGIDVAGCKIKGEC				3348	1	1	638.357	4461.45	7	4461.45	0.0034	0	28.7	0.063	F		-			File2833 Spectrum5539 scans: 3844
1			FSKFAGKGIKNMIIKGIKGIGKEVGMDVIRTGIDVAGCKIKGEC				3349	1	1	659.366	4608.51	7	4608.51	-0.0001	0	94.73	1.7e-08	L		-			File2833 Spectrum5589 scans: 3930
1			FSKFAGKGIKNMIIKGIKGIGKEVGMDVIRTGIDVAGCKIKGEC				3350	1	1	659.366	4608.51	7	4608.51	-0.0001	0	91.56	3.6e-08	L		-			File2833 Spectrum5588 scans: 3929
1			FSKFAGKGIKNMIIKGIKGIGKEVGMDVIRTGIDVAGCKIKGEC				3351	1	1	659.366	4608.51	7	4608.51	-0.0001	0	59.13	6.2e-05	L		-			File2833 Spectrum5587 scans: 3928
1			FSKFAGKGIKNMIIKGIKGIGKEVGMDVIRTGIDVAGCKIKGEC				3352	1	1	577.072	4608.52	8	4608.51	0.0012	0	37.58	0.0089	L		-			File2833 Spectrum5592 scans: 3934
1			FSKFAGKGIKNMIIKGIKGIGKEVGMDVIRTGIDVAGCKIKGEC				3353	1	1	577.072	4608.52	8	4608.51	0.0012	0	42.14	0.0031	L		-			File2833 Spectrum5591 scans: 3933
1			FSKFAGKGIKNMIIKGIKGIGKEVGMDVIRTGIDVAGCKIKGEC				3354	1	1	577.072	4608.52	8	4608.51	0.0012	0	84.86	1.7e-07	L		-			File2833 Spectrum5590 scans: 3932
1			FSKFAGKGIKNMIIKGIKGIGKEVGMDVIRTGIDVAGCKIKGEC				3355	1	1	922.711	4608.52	5	4608.51	0.0057	0	106.36	1.1e-09	L		-			File2833 Spectrum5595 scans: 3938
1			FSKFAGKGIKNMIIKGIKGIGKEVGMDVIRTGIDVAGCKIKGEC				3356	1	1	922.711	4608.52	5	4608.51	0.0057	0	59.93	4.9e-05	L		-			File2833 Spectrum5594 scans: 3937
1			FSKFAGKGIKNMIIKGIKGIGKEVGMDVIRTGIDVAGCKIKGEC				3358	1	1	769.095	4608.53	6	4608.51	0.0107	0	130.56	4.2e-12	L		-			File2833 Spectrum5583 scans: 3922
1			FSKFAGKGIKNMIIKGIKGIGKEVGMDVIRTGIDVAGCKIKGEC				3359	1	1	769.095	4608.53	6	4608.51	0.0107	0	75.77	1.3e-06	L		-			File2833 Spectrum5582 scans: 3921
1			FSKFAGKGIKNMIIKGIKGIGKEVGMDVIRTGIDVAGCKIKGEC				3360	1	1	769.095	4608.53	6	4608.51	0.0107	0	40.57	0.0042	L		-			File2833 Spectrum5581 scans: 3920
1			GLFSKFAGKGIKNMIIKGIKGIGKEVGMDVIRTGIDVAGCKIKGE				3394	1	1	780.114	4674.64	6	4674.63	0.0123	0	103.48	8.3e-10	R		C	Amidated (C-term)	0.000000000000000000000000000000000000000000000.1	File2833 Spectrum5856 scans: 4309
1			GLFSKFAGKGIKNMIIKGIKGIGKEVGMDVIRTGIDVAGCKIKGE				3395	1	1	780.114	4674.64	6	4674.63	0.0123	0	60.34	1.7e-05	R		C	Amidated (C-term)	0.000000000000000000000000000000000000000000000.1	File2833 Spectrum5855 scans: 4308
1			GLFSKFAGKGIKNMIIKGIKGIGKEVGMDVIRTGIDVAGCKIKGE				3396	1	1	780.114	4674.64	6	4674.63	0.0123	0	21.85	0.12	R		C	Amidated (C-term)	0.000000000000000000000000000000000000000000000.1	File2833 Spectrum5854 scans: 4307
1			LFSKFAGKGIKNMIIKGIKGIGKEVGMDVIRTGIDVAGCKIKGEC				3406	1	1	787.942	4721.61	6	4721.6	0.0078	0	84.79	1.2e-07	G		-			File2833 Spectrum5748 scans: 4144
1			LFSKFAGKGIKNMIIKGIKGIGKEVGMDVIRTGIDVAGCKIKGEC				3407	1	1	787.942	4721.61	6	4721.6	0.0078	0	80.92	2.8e-07	G		-			File2833 Spectrum5747 scans: 4143
1			LFSKFAGKGIKNMIIKGIKGIGKEVGMDVIRTGIDVAGCKIKGEC				3409	1	1	675.523	4721.61	7	4721.6	0.0091	0	39.26	0.0041	G		-			File2833 Spectrum5751 scans: 4148
1			LFSKFAGKGIKNMIIKGIKGIGKEVGMDVIRTGIDVAGCKIKGEC				3410	1	1	675.523	4721.61	7	4721.6	0.0091	0	61.22	2.6e-05	G		-			File2833 Spectrum5750 scans: 4147
1			LFSKFAGKGIKNMIIKGIKGIGKEVGMDVIRTGIDVAGCKIKGEC				3411	1	1	675.523	4721.61	7	4721.6	0.0091	0	39.27	0.0041	G		-			File2833 Spectrum5749 scans: 4146
1			GLFSKFAGKGIKNMIIKGIKGIGKEVGMDVIRTGIDVAGCKIKGEC				3421	1	1	797.44	4778.6	6	4778.62	-0.0228	0	86.91	1.1e-07	R		-			File2833 Spectrum6981 scans: 6150
1			GLFSKFAGKGIKNMIIKGIKGIGKEVGMDVIRTGIDVAGCKIKGEC				3422	1	1	797.44	4778.6	6	4778.62	-0.0228	0	61.7	3.5e-05	R		-			File2833 Spectrum6980 scans: 6149
1			GLFSKFAGKGIKNMIIKGIKGIGKEVGMDVIRTGIDVAGCKIKGEC				3424	1	1	797.441	4778.6	6	4778.62	-0.0184	0	64.34	1.9e-05	R		-			File2833 Spectrum6813 scans: 5926
1			GLFSKFAGKGIKNMIIKGIKGIGKEVGMDVIRTGIDVAGCKIKGEC				3425	1	1	797.441	4778.6	6	4778.62	-0.0184	0	60.58	4.5e-05	R		-			File2833 Spectrum6812 scans: 5925
1			GLFSKFAGKGIKNMIIKGIKGIGKEVGMDVIRTGIDVAGCKIKGEC				3426	1	1	797.441	4778.6	6	4778.62	-0.0184	0	30.35	0.047	R		-			File2833 Spectrum6811 scans: 5924
1			GLFSKFAGKGIKNMIIKGIKGIGKEVGMDVIRTGIDVAGCKIKGEC				3427	1	1	683.666	4778.61	7	4778.62	-0.0092	0	45.47	0.0013	R		-			File2833 Spectrum7209 scans: 6468
1			GLFSKFAGKGIKNMIIKGIKGIGKEVGMDVIRTGIDVAGCKIKGEC				3428	1	1	683.666	4778.61	7	4778.62	-0.0092	0	25.41	0.14	R		-			File2833 Spectrum7208 scans: 6467
1			GLFSKFAGKGIKNMIIKGIKGIGKEVGMDVIRTGIDVAGCKIKGEC				3430	1	1	683.666	4778.61	7	4778.62	-0.0079	0	54.69	0.00015	R		-			File2833 Spectrum6834 scans: 5954
1			GLFSKFAGKGIKNMIIKGIKGIGKEVGMDVIRTGIDVAGCKIKGEC				3431	1	1	683.666	4778.61	7	4778.62	-0.0079	0	46.43	0.001	R		-			File2833 Spectrum6833 scans: 5953
1			GLFSKFAGKGIKNMIIKGIKGIGKEVGMDVIRTGIDVAGCKIKGEC				3432	1	1	683.666	4778.61	7	4778.62	-0.0079	0	35.8	0.012	R		-			File2833 Spectrum6832 scans: 5952
1			GLFSKFAGKGIKNMIIKGIKGIGKEVGMDVIRTGIDVAGCKIKGEC				3433	1	1	797.443	4778.61	6	4778.62	-0.0067	0	24.96	0.14	R		-			File2833 Spectrum6961 scans: 6124
1			GLFSKFAGKGIKNMIIKGIKGIGKEVGMDVIRTGIDVAGCKIKGEC				3436	1	1	683.667	4778.62	7	4778.62	-0.0027	0	53.57	0.00019	R		-			File2833 Spectrum5745 scans: 4140
1			GLFSKFAGKGIKNMIIKGIKGIGKEVGMDVIRTGIDVAGCKIKGEC				3437	1	1	683.667	4778.62	7	4778.62	-0.0027	0	56.73	9.1e-05	R		-			File2833 Spectrum5744 scans: 4139
1			GLFSKFAGKGIKNMIIKGIKGIGKEVGMDVIRTGIDVAGCKIKGEC				3438	1	1	683.667	4778.62	7	4778.62	-0.0027	0	47.33	0.00079	R		-			File2833 Spectrum5743 scans: 4138
1			GLFSKFAGKGIKNMIIKGIKGIGKEVGMDVIRTGIDVAGCKIKGEC				3439	1	1	683.667	4778.62	7	4778.62	-0.0023	0	48.61	0.00059	R		-			File2833 Spectrum6984 scans: 6154
1			GLFSKFAGKGIKNMIIKGIKGIGKEVGMDVIRTGIDVAGCKIKGEC				3440	1	1	683.667	4778.62	7	4778.62	-0.0023	0	72.54	2.4e-06	R		-			File2833 Spectrum6983 scans: 6153
1			GLFSKFAGKGIKNMIIKGIKGIGKEVGMDVIRTGIDVAGCKIKGEC				3441	1	1	683.667	4778.62	7	4778.62	-0.0023	0	57.82	7.1e-05	R		-			File2833 Spectrum6982 scans: 6152
1			GLFSKFAGKGIKNMIIKGIKGIGKEVGMDVIRTGIDVAGCKIKGEC				3442	1	1	797.444	4778.62	6	4778.62	-0.0016	0	65.75	1.1e-05	R		-			File2833 Spectrum7176 scans: 6423
1			GLFSKFAGKGIKNMIIKGIKGIGKEVGMDVIRTGIDVAGCKIKGEC				3443	1	1	797.444	4778.62	6	4778.62	-0.0016	0	55.53	0.00012	R		-			File2833 Spectrum7175 scans: 6422
1			GLFSKFAGKGIKNMIIKGIKGIGKEVGMDVIRTGIDVAGCKIKGEC				3445	1	1	797.444	4778.62	6	4778.62	0.0017	0	130.84	3.3e-12	R		-			File2833 Spectrum5877 scans: 4337
1			GLFSKFAGKGIKNMIIKGIKGIGKEVGMDVIRTGIDVAGCKIKGEC				3446	1	1	797.444	4778.62	6	4778.62	0.0017	0	119.87	4.1e-11	R		-			File2833 Spectrum5876 scans: 4336
1			GLFSKFAGKGIKNMIIKGIKGIGKEVGMDVIRTGIDVAGCKIKGEC				3447	1	1	797.444	4778.62	6	4778.62	0.0017	0	97.15	7.7e-09	R		-			File2833 Spectrum5875 scans: 4335
1			GLFSKFAGKGIKNMIIKGIKGIGKEVGMDVIRTGIDVAGCKIKGEC				3448	1	1	797.444	4778.62	6	4778.62	0.0021	0	85.16	1.2e-07	R		-			File2833 Spectrum6885 scans: 6022
1			GLFSKFAGKGIKNMIIKGIKGIGKEVGMDVIRTGIDVAGCKIKGEC				3449	1	1	797.444	4778.62	6	4778.62	0.0021	0	75.24	1.2e-06	R		-			File2833 Spectrum6884 scans: 6021
1			GLFSKFAGKGIKNMIIKGIKGIGKEVGMDVIRTGIDVAGCKIKGEC				3450	1	1	797.444	4778.62	6	4778.62	0.0021	0	32.2	0.024	R		-			File2833 Spectrum6883 scans: 6020
1			GLFSKFAGKGIKNMIIKGIKGIGKEVGMDVIRTGIDVAGCKIKGEC				3451	1	1	797.444	4778.62	6	4778.62	0.0025	0	90.01	4e-08	R		-			File2833 Spectrum7953 scans: 11777
1			GLFSKFAGKGIKNMIIKGIKGIGKEVGMDVIRTGIDVAGCKIKGEC				3452	1	1	797.444	4778.62	6	4778.62	0.0025	0	68.83	5.2e-06	R		-			File2833 Spectrum7952 scans: 11776
1			GLFSKFAGKGIKNMIIKGIKGIGKEVGMDVIRTGIDVAGCKIKGEC				3454	1	1	797.444	4778.62	6	4778.62	0.0032	0	92.09	2.4e-08	R		-			File2833 Spectrum6591 scans: 5528
1			GLFSKFAGKGIKNMIIKGIKGIGKEVGMDVIRTGIDVAGCKIKGEC				3455	1	1	797.444	4778.62	6	4778.62	0.0032	0	96.1	9.6e-09	R		-			File2833 Spectrum6590 scans: 5527
1			GLFSKFAGKGIKNMIIKGIKGIGKEVGMDVIRTGIDVAGCKIKGEC				3456	1	1	797.444	4778.62	6	4778.62	0.0032	0	70.66	3.4e-06	R		-			File2833 Spectrum6589 scans: 5526
1			GLFSKFAGKGIKNMIIKGIKGIGKEVGMDVIRTGIDVAGCKIKGEC				3457	1	1	683.668	4778.62	7	4778.62	0.0032	0	59.92	4e-05	R		-			File2833 Spectrum6606 scans: 5548
1			GLFSKFAGKGIKNMIIKGIKGIGKEVGMDVIRTGIDVAGCKIKGEC				3458	1	1	683.668	4778.62	7	4778.62	0.0032	0	71.39	2.8e-06	R		-			File2833 Spectrum6605 scans: 5547
1			GLFSKFAGKGIKNMIIKGIKGIGKEVGMDVIRTGIDVAGCKIKGEC				3459	1	1	683.668	4778.62	7	4778.62	0.0032	0	72.97	2e-06	R		-			File2833 Spectrum6604 scans: 5546
1			GLFSKFAGKGIKNMIIKGIKGIGKEVGMDVIRTGIDVAGCKIKGEC				3460	1	1	797.445	4778.62	6	4778.62	0.0039	0	70.52	3.1e-06	R		-			File2833 Spectrum7113 scans: 6338
1			GLFSKFAGKGIKNMIIKGIKGIGKEVGMDVIRTGIDVAGCKIKGEC				3461	1	1	797.445	4778.62	6	4778.62	0.0039	0	61.82	2.3e-05	R		-			File2833 Spectrum7112 scans: 6337
1			GLFSKFAGKGIKNMIIKGIKGIGKEVGMDVIRTGIDVAGCKIKGEC				3463	1	1	598.335	4778.62	8	4778.62	0.004	0	61	2.8e-05	R		-			File2833 Spectrum6693 scans: 5667
1			GLFSKFAGKGIKNMIIKGIKGIGKEVGMDVIRTGIDVAGCKIKGEC				3464	1	1	598.335	4778.62	8	4778.62	0.004	0	33.83	0.015	R		-			File2833 Spectrum6692 scans: 5666
1			GLFSKFAGKGIKNMIIKGIKGIGKEVGMDVIRTGIDVAGCKIKGEC				3465	1	1	598.335	4778.62	8	4778.62	0.004	0	26.85	0.073	R		-			File2833 Spectrum6691 scans: 5665
1			GLFSKFAGKGIKNMIIKGIKGIGKEVGMDVIRTGIDVAGCKIKGEC				3466	1	1	797.445	4778.62	6	4778.62	0.005	0	89.73	3.5e-08	R		-			File2833 Spectrum7257 scans: 6537
1			GLFSKFAGKGIKNMIIKGIKGIGKEVGMDVIRTGIDVAGCKIKGEC				3467	1	1	797.445	4778.62	6	4778.62	0.005	0	52.6	0.00018	R		-			File2833 Spectrum7256 scans: 6536
1			GLFSKFAGKGIKNMIIKGIKGIGKEVGMDVIRTGIDVAGCKIKGEC				3469	1	1	1195.66	4778.63	4	4778.62	0.0053	0	131.54	2.3e-12	R		-			File2833 Spectrum5892 scans: 4357
1			GLFSKFAGKGIKNMIIKGIKGIGKEVGMDVIRTGIDVAGCKIKGEC				3470	1	1	1195.66	4778.63	4	4778.62	0.0053	0	80.85	2.7e-07	R		-			File2833 Spectrum5891 scans: 4356
1			GLFSKFAGKGIKNMIIKGIKGIGKEVGMDVIRTGIDVAGCKIKGEC				3471	1	1	1195.66	4778.63	4	4778.62	0.0053	0	31.13	0.025	R		-			File2833 Spectrum5890 scans: 4355
1			GLFSKFAGKGIKNMIIKGIKGIGKEVGMDVIRTGIDVAGCKIKGEC				3472	1	1	683.668	4778.63	7	4778.62	0.0054	0	42.69	0.0018	R		-			File2833 Spectrum6921 scans: 6070
1			GLFSKFAGKGIKNMIIKGIKGIGKEVGMDVIRTGIDVAGCKIKGEC				3473	1	1	683.668	4778.63	7	4778.62	0.0054	0	34.73	0.011	R		-			File2833 Spectrum6920 scans: 6069
1			GLFSKFAGKGIKNMIIKGIKGIGKEVGMDVIRTGIDVAGCKIKGEC				3474	1	1	683.668	4778.63	7	4778.62	0.0054	0	21.36	0.24	R		-			File2833 Spectrum6919 scans: 6068
1			GLFSKFAGKGIKNMIIKGIKGIGKEVGMDVIRTGIDVAGCKIKGEC				3475	1	1	598.336	4778.63	8	4778.62	0.006	0	61.32	2.4e-05	R		-			File2833 Spectrum6285 scans: 4964
1			GLFSKFAGKGIKNMIIKGIKGIGKEVGMDVIRTGIDVAGCKIKGEC				3476	1	1	598.336	4778.63	8	4778.62	0.006	0	51	0.00026	R		-			File2833 Spectrum6284 scans: 4963
1			GLFSKFAGKGIKNMIIKGIKGIGKEVGMDVIRTGIDVAGCKIKGEC				3477	1	1	598.336	4778.63	8	4778.62	0.006	0	31.52	0.023	R		-			File2833 Spectrum6283 scans: 4962
1			GLFSKFAGKGIKNMIIKGIKGIGKEVGMDVIRTGIDVAGCKIKGEC				3478	1	1	598.336	4778.63	8	4778.62	0.0064	0	95.64	8.9e-09	R		-			File2833 Spectrum6639 scans: 5595
1			GLFSKFAGKGIKNMIIKGIKGIGKEVGMDVIRTGIDVAGCKIKGEC				3479	1	1	598.336	4778.63	8	4778.62	0.0064	0	48.42	0.00047	R		-			File2833 Spectrum6638 scans: 5594
1			GLFSKFAGKGIKNMIIKGIKGIGKEVGMDVIRTGIDVAGCKIKGEC				3481	1	1	797.445	4778.63	6	4778.62	0.0069	0	138.46	4.6e-13	R		-			File2833 Spectrum7431 scans: 6887
1			GLFSKFAGKGIKNMIIKGIKGIGKEVGMDVIRTGIDVAGCKIKGEC				3482	1	1	797.445	4778.63	6	4778.62	0.0069	0	42.19	0.002	R		-			File2833 Spectrum7430 scans: 6886
1			GLFSKFAGKGIKNMIIKGIKGIGKEVGMDVIRTGIDVAGCKIKGEC				3484	1	1	683.668	4778.63	7	4778.62	0.0071	0	47.39	0.0006	R		-			File2833 Spectrum7254 scans: 6530
1			GLFSKFAGKGIKNMIIKGIKGIGKEVGMDVIRTGIDVAGCKIKGEC				3485	1	1	683.668	4778.63	7	4778.62	0.0071	0	60.45	2.9e-05	R		-			File2833 Spectrum7253 scans: 6529
1			GLFSKFAGKGIKNMIIKGIKGIGKEVGMDVIRTGIDVAGCKIKGEC				3487	1	1	797.445	4778.63	6	4778.62	0.0072	0	21.62	0.22	R		-			File2833 Spectrum7703 scans: 7256
1			GLFSKFAGKGIKNMIIKGIKGIGKEVGMDVIRTGIDVAGCKIKGEC				3488	1	1	797.445	4778.63	6	4778.62	0.0072	0	67.34	6e-06	R		-			File2833 Spectrum7704 scans: 7257
1			GLFSKFAGKGIKNMIIKGIKGIGKEVGMDVIRTGIDVAGCKIKGEC				3490	1	1	797.445	4778.63	6	4778.62	0.0076	0	70.16	3.1e-06	R		-			File2833 Spectrum7020 scans: 6202
1			GLFSKFAGKGIKNMIIKGIKGIGKEVGMDVIRTGIDVAGCKIKGEC				3491	1	1	797.445	4778.63	6	4778.62	0.0076	0	52.24	0.00019	R		-			File2833 Spectrum7019 scans: 6201
1			GLFSKFAGKGIKNMIIKGIKGIGKEVGMDVIRTGIDVAGCKIKGEC				3493	1	1	956.733	4778.63	5	4778.62	0.0083	0	81.53	2.3e-07	R		-			File2833 Spectrum6621 scans: 5569
1			GLFSKFAGKGIKNMIIKGIKGIGKEVGMDVIRTGIDVAGCKIKGEC				3496	1	1	683.669	4778.63	7	4778.62	0.0096	0	59.96	3.3e-05	R		-			File2833 Spectrum7032 scans: 6230
1			GLFSKFAGKGIKNMIIKGIKGIGKEVGMDVIRTGIDVAGCKIKGEC				3497	1	1	683.669	4778.63	7	4778.62	0.0096	0	36.19	0.0079	R		-			File2833 Spectrum7031 scans: 6229
1			GLFSKFAGKGIKNMIIKGIKGIGKEVGMDVIRTGIDVAGCKIKGEC				3498	1	1	683.669	4778.63	7	4778.62	0.0096	0	35.13	0.01	R		-			File2833 Spectrum7030 scans: 6228
1			GLFSKFAGKGIKNMIIKGIKGIGKEVGMDVIRTGIDVAGCKIKGEC				3499	1	1	797.446	4778.63	6	4778.62	0.0098	0	95.33	9.5e-09	R		-			File2833 Spectrum6537 scans: 5456
1			GLFSKFAGKGIKNMIIKGIKGIGKEVGMDVIRTGIDVAGCKIKGEC				3500	1	1	797.446	4778.63	6	4778.62	0.0098	0	64.96	1e-05	R		-			File2833 Spectrum6536 scans: 5455
1			GLFSKFAGKGIKNMIIKGIKGIGKEVGMDVIRTGIDVAGCKIKGEC				3501	1	1	797.446	4778.63	6	4778.62	0.0098	0	37.66	0.0055	R		-			File2833 Spectrum6535 scans: 5454
1			GLFSKFAGKGIKNMIIKGIKGIGKEVGMDVIRTGIDVAGCKIKGEC				3502	1	1	956.733	4778.63	5	4778.62	0.0098	0	151.44	2.3e-14	R		-			File2833 Spectrum6288 scans: 4968
1			GLFSKFAGKGIKNMIIKGIKGIGKEVGMDVIRTGIDVAGCKIKGEC				3503	1	1	956.733	4778.63	5	4778.62	0.0098	0	43.78	0.0014	R		-			File2833 Spectrum6287 scans: 4967
1			GLFSKFAGKGIKNMIIKGIKGIGKEVGMDVIRTGIDVAGCKIKGEC				3504	1	1	956.733	4778.63	5	4778.62	0.0098	0	23.08	0.16	R		-			File2833 Spectrum6286 scans: 4966
1			GLFSKFAGKGIKNMIIKGIKGIGKEVGMDVIRTGIDVAGCKIKGEC				3505	1	1	683.669	4778.63	7	4778.62	0.0109	0	58.46	4.5e-05	R		-			File2833 Spectrum6498 scans: 5404
1			GLFSKFAGKGIKNMIIKGIKGIGKEVGMDVIRTGIDVAGCKIKGEC				3506	1	1	683.669	4778.63	7	4778.62	0.0109	0	54.48	0.00011	R		-			File2833 Spectrum6497 scans: 5403
1			GLFSKFAGKGIKNMIIKGIKGIGKEVGMDVIRTGIDVAGCKIKGEC				3507	1	1	683.669	4778.63	7	4778.62	0.0109	0	62.63	1.7e-05	R		-			File2833 Spectrum6496 scans: 5402
1			GLFSKFAGKGIKNMIIKGIKGIGKEVGMDVIRTGIDVAGCKIKGEC				3508	1	1	797.446	4778.63	6	4778.62	0.0112	0	103.89	1.3e-09	R		-			File2833 Spectrum6651 scans: 5611
1			GLFSKFAGKGIKNMIIKGIKGIGKEVGMDVIRTGIDVAGCKIKGEC				3509	1	1	797.446	4778.63	6	4778.62	0.0112	0	72.73	1.7e-06	R		-			File2833 Spectrum6650 scans: 5610
1			GLFSKFAGKGIKNMIIKGIKGIGKEVGMDVIRTGIDVAGCKIKGEC				3510	1	1	797.446	4778.63	6	4778.62	0.0112	0	34.11	0.012	R		-			File2833 Spectrum6649 scans: 5609
1			GLFSKFAGKGIKNMIIKGIKGIGKEVGMDVIRTGIDVAGCKIKGEC				3511	1	1	956.734	4778.63	5	4778.62	0.0119	0	95.44	9e-09	R		-			File2833 Spectrum6588 scans: 5524
1			GLFSKFAGKGIKNMIIKGIKGIGKEVGMDVIRTGIDVAGCKIKGEC				3512	1	1	956.734	4778.63	5	4778.62	0.0119	0	32.64	0.017	R		-			File2833 Spectrum6587 scans: 5523
1			GLFSKFAGKGIKNMIIKGIKGIGKEVGMDVIRTGIDVAGCKIKGEC				3514	1	1	683.669	4778.63	7	4778.62	0.0122	0	54.38	0.00011	R		-			File2833 Spectrum6552 scans: 5476
1			GLFSKFAGKGIKNMIIKGIKGIGKEVGMDVIRTGIDVAGCKIKGEC				3515	1	1	683.669	4778.63	7	4778.62	0.0122	0	69.87	3.2e-06	R		-			File2833 Spectrum6405 scans: 5254
1			GLFSKFAGKGIKNMIIKGIKGIGKEVGMDVIRTGIDVAGCKIKGEC				3516	1	1	683.669	4778.63	7	4778.62	0.0122	0	38.54	0.0044	R		-			File2833 Spectrum7962 scans: 11792
1			GLFSKFAGKGIKNMIIKGIKGIGKEVGMDVIRTGIDVAGCKIKGEC				3517	1	1	683.669	4778.63	7	4778.62	0.0122	0	54.37	0.00011	R		-			File2833 Spectrum6551 scans: 5475
1			GLFSKFAGKGIKNMIIKGIKGIGKEVGMDVIRTGIDVAGCKIKGEC				3518	1	1	683.669	4778.63	7	4778.62	0.0122	0	54.68	0.00011	R		-			File2833 Spectrum6404 scans: 5253
1			GLFSKFAGKGIKNMIIKGIKGIGKEVGMDVIRTGIDVAGCKIKGEC				3519	1	1	683.669	4778.63	7	4778.62	0.0122	0	33.11	0.015	R		-			File2833 Spectrum7961 scans: 11791
1			GLFSKFAGKGIKNMIIKGIKGIGKEVGMDVIRTGIDVAGCKIKGEC				3521	1	1	683.669	4778.63	7	4778.62	0.0122	0	24.1	0.12	R		-			File2833 Spectrum6403 scans: 5252
1			GLFSKFAGKGIKNMIIKGIKGIGKEVGMDVIRTGIDVAGCKIKGEC				3522	1	1	683.669	4778.63	7	4778.62	0.0122	0	51.53	0.00022	R		-			File2833 Spectrum6550 scans: 5474
1			GLFSKFAGKGIKNMIIKGIKGIGKEVGMDVIRTGIDVAGCKIKGEC				3523	1	1	598.336	4778.63	8	4778.62	0.0123	0	34.93	0.0099	R		-			File2833 Spectrum6048 scans: 4567
1			GLFSKFAGKGIKNMIIKGIKGIGKEVGMDVIRTGIDVAGCKIKGEC				3524	1	1	598.336	4778.63	8	4778.62	0.0123	0	44.96	0.00098	R		-			File2833 Spectrum6047 scans: 4566
1			GLFSKFAGKGIKNMIIKGIKGIGKEVGMDVIRTGIDVAGCKIKGEC				3525	1	1	598.336	4778.63	8	4778.62	0.0123	0	46.68	0.00066	R		-			File2833 Spectrum6046 scans: 4565
1			GLFSKFAGKGIKNMIIKGIKGIGKEVGMDVIRTGIDVAGCKIKGEC				3526	1	1	797.446	4778.63	6	4778.62	0.0127	0	62.12	1.9e-05	R		-			File2833 Spectrum5697 scans: 4075
1			GLFSKFAGKGIKNMIIKGIKGIGKEVGMDVIRTGIDVAGCKIKGEC				3528	1	1	797.446	4778.63	6	4778.62	0.0127	0	72.85	1.6e-06	R		-			File2833 Spectrum5696 scans: 4074
1			GLFSKFAGKGIKNMIIKGIKGIGKEVGMDVIRTGIDVAGCKIKGEC				3529	1	1	598.336	4778.63	8	4778.62	0.0133	0	75.6	8.4e-07	R		-			File2833 Spectrum6726 scans: 5764
1			GLFSKFAGKGIKNMIIKGIKGIGKEVGMDVIRTGIDVAGCKIKGEC				3530	1	1	598.336	4778.63	8	4778.62	0.0133	0	49.39	0.00035	R		-			File2833 Spectrum6725 scans: 5763
1			GLFSKFAGKGIKNMIIKGIKGIGKEVGMDVIRTGIDVAGCKIKGEC				3532	1	1	683.669	4778.63	7	4778.62	0.0139	0	57.73	5.1e-05	R		-			File2833 Spectrum6675 scans: 5643
1			GLFSKFAGKGIKNMIIKGIKGIGKEVGMDVIRTGIDVAGCKIKGEC				3533	1	1	683.669	4778.63	7	4778.62	0.0139	0	59.41	3.5e-05	R		-			File2833 Spectrum6674 scans: 5642
1			GLFSKFAGKGIKNMIIKGIKGIGKEVGMDVIRTGIDVAGCKIKGEC				3534	1	1	683.669	4778.63	7	4778.62	0.0139	0	64.2	1.2e-05	R		-			File2833 Spectrum6673 scans: 5641
1			GLFSKFAGKGIKNMIIKGIKGIGKEVGMDVIRTGIDVAGCKIKGEC				3535	1	1	683.669	4778.63	7	4778.62	0.0143	0	53.03	0.00015	R		-			File2833 Spectrum6453 scans: 5326
1			GLFSKFAGKGIKNMIIKGIKGIGKEVGMDVIRTGIDVAGCKIKGEC				3536	1	1	683.669	4778.63	7	4778.62	0.0143	0	70.45	2.7e-06	R		-			File2833 Spectrum6452 scans: 5325
1			GLFSKFAGKGIKNMIIKGIKGIGKEVGMDVIRTGIDVAGCKIKGEC				3537	1	1	683.669	4778.63	7	4778.62	0.0143	0	73.52	1.3e-06	R		-			File2833 Spectrum6451 scans: 5324
1			GLFSKFAGKGIKNMIIKGIKGIGKEVGMDVIRTGIDVAGCKIKGEC				3538	1	1	1195.67	4778.64	4	4778.62	0.0151	0	88.19	4.6e-08	R		-			File2833 Spectrum5952 scans: 4438
1			GLFSKFAGKGIKNMIIKGIKGIGKEVGMDVIRTGIDVAGCKIKGEC				3539	1	1	1195.67	4778.64	4	4778.62	0.0151	0	47.1	0.00059	R		-			File2833 Spectrum5951 scans: 4437
1			GLFSKFAGKGIKNMIIKGIKGIGKEVGMDVIRTGIDVAGCKIKGEC				3541	1	1	598.337	4778.64	8	4778.62	0.0157	0	32.92	0.015	R		-			File2833 Spectrum6180 scans: 4803
1			GLFSKFAGKGIKNMIIKGIKGIGKEVGMDVIRTGIDVAGCKIKGEC				3542	1	1	598.337	4778.64	8	4778.62	0.0157	0	42.87	0.0016	R		-			File2833 Spectrum6179 scans: 4802
1			GLFSKFAGKGIKNMIIKGIKGIGKEVGMDVIRTGIDVAGCKIKGEC				3543	1	1	598.337	4778.64	8	4778.62	0.0157	0	43.09	0.0015	R		-			File2833 Spectrum6178 scans: 4801
1			GLFSKFAGKGIKNMIIKGIKGIGKEVGMDVIRTGIDVAGCKIKGEC				3544	1	1	598.337	4778.64	8	4778.62	0.0162	0	65.1	9.3e-06	R		-			File2833 Spectrum6774 scans: 5858
1			GLFSKFAGKGIKNMIIKGIKGIGKEVGMDVIRTGIDVAGCKIKGEC				3545	1	1	598.337	4778.64	8	4778.62	0.0162	0	43.22	0.0014	R		-			File2833 Spectrum6773 scans: 5857
1			GLFSKFAGKGIKNMIIKGIKGIGKEVGMDVIRTGIDVAGCKIKGEC				3546	1	1	598.337	4778.64	8	4778.62	0.0162	0	40.84	0.0025	R		-			File2833 Spectrum6772 scans: 5856
1			GLFSKFAGKGIKNMIIKGIKGIGKEVGMDVIRTGIDVAGCKIKGEC				3548	1	1	797.447	4778.64	6	4778.62	0.0168	0	100.67	2.6e-09	R		-			File2833 Spectrum6438 scans: 5306
1			GLFSKFAGKGIKNMIIKGIKGIGKEVGMDVIRTGIDVAGCKIKGEC				3549	1	1	797.447	4778.64	6	4778.62	0.0168	0	70.59	2.6e-06	R		-			File2833 Spectrum6437 scans: 5305
1			GLFSKFAGKGIKNMIIKGIKGIGKEVGMDVIRTGIDVAGCKIKGEC				3550	1	1	956.735	4778.64	5	4778.62	0.0171	0	119.88	3e-11	R		-			File2833 Spectrum6051 scans: 4571
1			GLFSKFAGKGIKNMIIKGIKGIGKEVGMDVIRTGIDVAGCKIKGEC				3551	1	1	956.735	4778.64	5	4778.62	0.0171	0	80.77	2.5e-07	R		-			File2833 Spectrum6050 scans: 4570
1			GLFSKFAGKGIKNMIIKGIKGIGKEVGMDVIRTGIDVAGCKIKGEC				3552	1	1	956.735	4778.64	5	4778.62	0.0171	0	43.09	0.0015	R		-			File2833 Spectrum6049 scans: 4569
1			GLFSKFAGKGIKNMIIKGIKGIGKEVGMDVIRTGIDVAGCKIKGEC				3553	1	1	956.735	4778.64	5	4778.62	0.0177	0	82.82	1.5e-07	R		-			File2833 Spectrum6435 scans: 5301
1			GLFSKFAGKGIKNMIIKGIKGIGKEVGMDVIRTGIDVAGCKIKGEC				3554	1	1	956.735	4778.64	5	4778.62	0.0177	0	39.54	0.0033	R		-			File2833 Spectrum6434 scans: 5300
1			GLFSKFAGKGIKNMIIKGIKGIGKEVGMDVIRTGIDVAGCKIKGEC				3556	1	1	598.337	4778.64	8	4778.62	0.0177	0	41.85	0.0019	R		-			File2833 Spectrum6090 scans: 4646
1			GLFSKFAGKGIKNMIIKGIKGIGKEVGMDVIRTGIDVAGCKIKGEC				3557	1	1	598.337	4778.64	8	4778.62	0.0177	0	33.52	0.013	R		-			File2833 Spectrum6089 scans: 4645
1			GLFSKFAGKGIKNMIIKGIKGIGKEVGMDVIRTGIDVAGCKIKGEC				3558	1	1	598.337	4778.64	8	4778.62	0.0177	0	50.2	0.00028	R		-			File2833 Spectrum6088 scans: 4644
1			GLFSKFAGKGIKNMIIKGIKGIGKEVGMDVIRTGIDVAGCKIKGEC				3559	1	1	683.67	4778.64	7	4778.62	0.0182	0	83.74	1.3e-07	R		-			File2833 Spectrum6714 scans: 5720
1			GLFSKFAGKGIKNMIIKGIKGIGKEVGMDVIRTGIDVAGCKIKGEC				3560	1	1	683.67	4778.64	7	4778.62	0.0182	0	50.75	0.00025	R		-			File2833 Spectrum6713 scans: 5719
1			GLFSKFAGKGIKNMIIKGIKGIGKEVGMDVIRTGIDVAGCKIKGEC				3561	1	1	683.67	4778.64	7	4778.62	0.0182	0	45.32	0.00088	R		-			File2833 Spectrum6712 scans: 5718
1			GLFSKFAGKGIKNMIIKGIKGIGKEVGMDVIRTGIDVAGCKIKGEC				3562	1	1	598.337	4778.64	8	4778.62	0.0182	0	20.57	0.26	R		-			File2833 Spectrum5940 scans: 4422
1			GLFSKFAGKGIKNMIIKGIKGIGKEVGMDVIRTGIDVAGCKIKGEC				3563	1	1	598.337	4778.64	8	4778.62	0.0182	0	45.57	0.00083	R		-			File2833 Spectrum5939 scans: 4421
1			GLFSKFAGKGIKNMIIKGIKGIGKEVGMDVIRTGIDVAGCKIKGEC				3564	1	1	598.337	4778.64	8	4778.62	0.0182	0	61.42	2.2e-05	R		-			File2833 Spectrum5938 scans: 4420
1			GLFSKFAGKGIKNMIIKGIKGIGKEVGMDVIRTGIDVAGCKIKGEC				3565	1	1	598.337	4778.64	8	4778.62	0.0187	0	68.71	4e-06	R		-			File2833 Spectrum6432 scans: 5297
1			GLFSKFAGKGIKNMIIKGIKGIGKEVGMDVIRTGIDVAGCKIKGEC				3566	1	1	598.337	4778.64	8	4778.62	0.0187	0	24.86	0.097	R		-			File2833 Spectrum6431 scans: 5296
1			GLFSKFAGKGIKNMIIKGIKGIGKEVGMDVIRTGIDVAGCKIKGEC				3567	1	1	598.337	4778.64	8	4778.62	0.0187	0	51.27	0.00022	R		-			File2833 Spectrum6430 scans: 5295
1			GLFSKFAGKGIKNMIIKGIKGIGKEVGMDVIRTGIDVAGCKIKGEC				3568	1	1	598.337	4778.64	8	4778.62	0.0192	0	28.2	0.045	R		-			File2833 Spectrum5994 scans: 4495
1			GLFSKFAGKGIKNMIIKGIKGIGKEVGMDVIRTGIDVAGCKIKGEC				3569	1	1	598.337	4778.64	8	4778.62	0.0192	0	53.57	0.00013	R		-			File2833 Spectrum5993 scans: 4494
1			GLFSKFAGKGIKNMIIKGIKGIGKEVGMDVIRTGIDVAGCKIKGEC				3570	1	1	598.337	4778.64	8	4778.62	0.0192	0	31.42	0.021	R		-			File2833 Spectrum5992 scans: 4493
1			GLFSKFAGKGIKNMIIKGIKGIGKEVGMDVIRTGIDVAGCKIKGEC				3571	1	1	956.735	4778.64	5	4778.62	0.0193	0	104.7	1e-09	R		-			File2833 Spectrum5991 scans: 4491
1			GLFSKFAGKGIKNMIIKGIKGIGKEVGMDVIRTGIDVAGCKIKGEC				3572	1	1	956.735	4778.64	5	4778.62	0.0193	0	92.36	1.7e-08	R		-			File2833 Spectrum5990 scans: 4490
1			GLFSKFAGKGIKNMIIKGIKGIGKEVGMDVIRTGIDVAGCKIKGEC				3573	1	1	956.735	4778.64	5	4778.62	0.0193	0	52.12	0.00018	R		-			File2833 Spectrum5989 scans: 4489
1			GLFSKFAGKGIKNMIIKGIKGIGKEVGMDVIRTGIDVAGCKIKGEC				3574	1	1	956.735	4778.64	5	4778.62	0.0196	0	92.62	1.6e-08	R		-			File2833 Spectrum6093 scans: 4650
1			GLFSKFAGKGIKNMIIKGIKGIGKEVGMDVIRTGIDVAGCKIKGEC				3575	1	1	956.735	4778.64	5	4778.62	0.0196	0	47.52	0.00051	R		-			File2833 Spectrum6387 scans: 5228
1			GLFSKFAGKGIKNMIIKGIKGIGKEVGMDVIRTGIDVAGCKIKGEC				3576	1	1	956.735	4778.64	5	4778.62	0.0196	0	45.98	0.00073	R		-			File2833 Spectrum6386 scans: 5227
1			GLFSKFAGKGIKNMIIKGIKGIGKEVGMDVIRTGIDVAGCKIKGEC				3577	1	1	956.735	4778.64	5	4778.62	0.0196	0	67	5.7e-06	R		-			File2833 Spectrum6092 scans: 4649
1			GLFSKFAGKGIKNMIIKGIKGIGKEVGMDVIRTGIDVAGCKIKGEC				3579	1	1	956.735	4778.64	5	4778.62	0.0196	0	44.02	0.0011	R		-			File2833 Spectrum6091 scans: 4648
1			GLFSKFAGKGIKNMIIKGIKGIGKEVGMDVIRTGIDVAGCKIKGEC				3580	1	1	683.67	4778.64	7	4778.62	0.0199	0	67.05	5.6e-06	R		-			File2833 Spectrum6354 scans: 5089
1			GLFSKFAGKGIKNMIIKGIKGIGKEVGMDVIRTGIDVAGCKIKGEC				3581	1	1	683.67	4778.64	7	4778.62	0.0199	0	40.57	0.0025	R		-			File2833 Spectrum6353 scans: 5088
1			GLFSKFAGKGIKNMIIKGIKGIGKEVGMDVIRTGIDVAGCKIKGEC				3582	1	1	683.67	4778.64	7	4778.62	0.0199	0	42.99	0.0014	R		-			File2833 Spectrum6352 scans: 5087
1			GLFSKFAGKGIKNMIIKGIKGIGKEVGMDVIRTGIDVAGCKIKGEC				3583	1	1	956.735	4778.64	5	4778.62	0.0199	0	83.85	1.2e-07	R		-			File2833 Spectrum6342 scans: 5060
1			GLFSKFAGKGIKNMIIKGIKGIGKEVGMDVIRTGIDVAGCKIKGEC				3584	1	1	956.735	4778.64	5	4778.62	0.0199	0	42.8	0.0015	R		-			File2833 Spectrum6341 scans: 5059
1			GLFSKFAGKGIKNMIIKGIKGIGKEVGMDVIRTGIDVAGCKIKGEC				3586	1	1	797.447	4778.64	6	4778.62	0.0201	0	56.54	6.3e-05	R		-			File2833 Spectrum6264 scans: 4936
1			GLFSKFAGKGIKNMIIKGIKGIGKEVGMDVIRTGIDVAGCKIKGEC				3587	1	1	797.447	4778.64	6	4778.62	0.0201	0	83.9	1.2e-07	R		-			File2833 Spectrum6263 scans: 4935
1			GLFSKFAGKGIKNMIIKGIKGIGKEVGMDVIRTGIDVAGCKIKGEC				3588	1	1	797.447	4778.64	6	4778.62	0.0201	0	26.65	0.061	R		-			File2833 Spectrum6262 scans: 4934
1			GLFSKFAGKGIKNMIIKGIKGIGKEVGMDVIRTGIDVAGCKIKGEC				3589	1	1	598.337	4778.64	8	4778.62	0.0206	0	30.53	0.025	R		-			File2833 Spectrum6132 scans: 4723
1			GLFSKFAGKGIKNMIIKGIKGIGKEVGMDVIRTGIDVAGCKIKGEC				3590	1	1	598.337	4778.64	8	4778.62	0.0206	0	29.92	0.029	R		-			File2833 Spectrum6474 scans: 5372
1			GLFSKFAGKGIKNMIIKGIKGIGKEVGMDVIRTGIDVAGCKIKGEC				3591	1	1	598.337	4778.64	8	4778.62	0.0206	0	39.1	0.0035	R		-			File2833 Spectrum6131 scans: 4722
1			GLFSKFAGKGIKNMIIKGIKGIGKEVGMDVIRTGIDVAGCKIKGEC				3592	1	1	598.337	4778.64	8	4778.62	0.0206	0	30.3	0.027	R		-			File2833 Spectrum6473 scans: 5371
1			GLFSKFAGKGIKNMIIKGIKGIGKEVGMDVIRTGIDVAGCKIKGEC				3593	1	1	598.337	4778.64	8	4778.62	0.0206	0	58.36	4.2e-05	R		-			File2833 Spectrum6130 scans: 4721
1			GLFSKFAGKGIKNMIIKGIKGIGKEVGMDVIRTGIDVAGCKIKGEC				3594	1	1	598.337	4778.64	8	4778.62	0.0206	0	25.05	0.089	R		-			File2833 Spectrum6472 scans: 5370
1			GLFSKFAGKGIKNMIIKGIKGIGKEVGMDVIRTGIDVAGCKIKGEC				3595	1	1	956.736	4778.64	5	4778.62	0.0214	0	132.08	1.8e-12	R		-			File2833 Spectrum5937 scans: 4418
1			GLFSKFAGKGIKNMIIKGIKGIGKEVGMDVIRTGIDVAGCKIKGEC				3596	1	1	956.736	4778.64	5	4778.62	0.0214	0	93.39	1.3e-08	R		-			File2833 Spectrum6183 scans: 4807
1			GLFSKFAGKGIKNMIIKGIKGIGKEVGMDVIRTGIDVAGCKIKGEC				3597	1	1	956.736	4778.64	5	4778.62	0.0214	0	83.06	1.4e-07	R		-			File2833 Spectrum6182 scans: 4806
1			GLFSKFAGKGIKNMIIKGIKGIGKEVGMDVIRTGIDVAGCKIKGEC				3598	1	1	956.736	4778.64	5	4778.62	0.0214	0	83.82	1.2e-07	R		-			File2833 Spectrum5936 scans: 4417
1			GLFSKFAGKGIKNMIIKGIKGIGKEVGMDVIRTGIDVAGCKIKGEC				3599	1	1	956.736	4778.64	5	4778.62	0.0214	0	42.22	0.0017	R		-			File2833 Spectrum5935 scans: 4416
1			GLFSKFAGKGIKNMIIKGIKGIGKEVGMDVIRTGIDVAGCKIKGEC				3600	1	1	956.736	4778.64	5	4778.62	0.0214	0	20.05	0.28	R		-			File2833 Spectrum6181 scans: 4805
1			GLFSKFAGKGIKNMIIKGIKGIGKEVGMDVIRTGIDVAGCKIKGEC				3601	1	1	797.447	4778.64	6	4778.62	0.0215	0	64.53	1e-05	R		-			File2833 Spectrum6768 scans: 5848
1			GLFSKFAGKGIKNMIIKGIKGIGKEVGMDVIRTGIDVAGCKIKGEC				3602	1	1	797.447	4778.64	6	4778.62	0.0215	0	70.89	2.3e-06	R		-			File2833 Spectrum6767 scans: 5847
1			GLFSKFAGKGIKNMIIKGIKGIGKEVGMDVIRTGIDVAGCKIKGEC				3604	1	1	797.448	4778.64	6	4778.62	0.0219	0	77.95	4.4e-07	R		-			File2833 Spectrum6123 scans: 4711
1			GLFSKFAGKGIKNMIIKGIKGIGKEVGMDVIRTGIDVAGCKIKGEC				3605	1	1	797.448	4778.64	6	4778.62	0.0219	0	79.58	3.1e-07	R		-			File2833 Spectrum6122 scans: 4710
1			GLFSKFAGKGIKNMIIKGIKGIGKEVGMDVIRTGIDVAGCKIKGEC				3606	1	1	797.448	4778.64	6	4778.62	0.0219	0	51.44	0.0002	R		-			File2833 Spectrum6121 scans: 4709
1			GLFSKFAGKGIKNMIIKGIKGIGKEVGMDVIRTGIDVAGCKIKGEC				3607	1	1	797.448	4778.64	6	4778.62	0.0222	0	111.55	2e-10	R		-			File2833 Spectrum6483 scans: 5384
1			GLFSKFAGKGIKNMIIKGIKGIGKEVGMDVIRTGIDVAGCKIKGEC				3608	1	1	797.448	4778.64	6	4778.62	0.0222	0	84.61	9.7e-08	R		-			File2833 Spectrum6482 scans: 5383
1			GLFSKFAGKGIKNMIIKGIKGIGKEVGMDVIRTGIDVAGCKIKGEC				3609	1	1	797.448	4778.64	6	4778.62	0.0222	0	32.18	0.017	R		-			File2833 Spectrum6481 scans: 5382
1			GLFSKFAGKGIKNMIIKGIKGIGKEVGMDVIRTGIDVAGCKIKGEC				3610	1	1	956.736	4778.64	5	4778.62	0.0223	0	137.11	5.5e-13	R		-			File2833 Spectrum5883 scans: 4345
1			GLFSKFAGKGIKNMIIKGIKGIGKEVGMDVIRTGIDVAGCKIKGEC				3611	1	1	956.736	4778.64	5	4778.62	0.0223	0	115.9	7.2e-11	R		-			File2833 Spectrum5882 scans: 4344
1			GLFSKFAGKGIKNMIIKGIKGIGKEVGMDVIRTGIDVAGCKIKGEC				3612	1	1	956.736	4778.64	5	4778.62	0.0223	0	67.43	5.1e-06	R		-			File2833 Spectrum5881 scans: 4343
1			GLFSKFAGKGIKNMIIKGIKGIGKEVGMDVIRTGIDVAGCKIKGEC				3613	1	1	683.67	4778.64	7	4778.62	0.0225	0	66.56	6.2e-06	R		-			File2833 Spectrum5880 scans: 4341
1			GLFSKFAGKGIKNMIIKGIKGIGKEVGMDVIRTGIDVAGCKIKGEC				3614	1	1	683.67	4778.64	7	4778.62	0.0225	0	84.93	9e-08	R		-			File2833 Spectrum5879 scans: 4340
1			GLFSKFAGKGIKNMIIKGIKGIGKEVGMDVIRTGIDVAGCKIKGEC				3615	1	1	683.67	4778.64	7	4778.62	0.0225	0	66.57	6.2e-06	R		-			File2833 Spectrum5878 scans: 4339
1			GLFSKFAGKGIKNMIIKGIKGIGKEVGMDVIRTGIDVAGCKIKGEC				3616	1	1	598.338	4778.64	8	4778.62	0.0226	0	24.01	0.11	R		-			File2833 Spectrum5886 scans: 4349
1			GLFSKFAGKGIKNMIIKGIKGIGKEVGMDVIRTGIDVAGCKIKGEC				3617	1	1	598.338	4778.64	8	4778.62	0.0226	0	34.7	0.0095	R		-			File2833 Spectrum5885 scans: 4348
1			GLFSKFAGKGIKNMIIKGIKGIGKEVGMDVIRTGIDVAGCKIKGEC				3618	1	1	598.338	4778.64	8	4778.62	0.0226	0	69.45	3.2e-06	R		-			File2833 Spectrum5884 scans: 4347
1			GLFSKFAGKGIKNMIIKGIKGIGKEVGMDVIRTGIDVAGCKIKGEC				3619	1	1	683.67	4778.64	7	4778.62	0.0229	0	61.7	1.9e-05	R		-			File2833 Spectrum6741 scans: 5805
1			GLFSKFAGKGIKNMIIKGIKGIGKEVGMDVIRTGIDVAGCKIKGEC				3620	1	1	683.67	4778.64	7	4778.62	0.0229	0	69.46	3.2e-06	R		-			File2833 Spectrum6740 scans: 5804
1			GLFSKFAGKGIKNMIIKGIKGIGKEVGMDVIRTGIDVAGCKIKGEC				3621	1	1	683.67	4778.64	7	4778.62	0.0229	0	97.81	4.6e-09	R		-			File2833 Spectrum6739 scans: 5803
1			GLFSKFAGKGIKNMIIKGIKGIGKEVGMDVIRTGIDVAGCKIKGEC				3622	1	1	956.736	4778.64	5	4778.62	0.0229	0	59.86	2.9e-05	R		-			File2833 Spectrum6510 scans: 5420
1			GLFSKFAGKGIKNMIIKGIKGIGKEVGMDVIRTGIDVAGCKIKGEC				3623	1	1	956.736	4778.64	5	4778.62	0.0229	0	41.8	0.0019	R		-			File2833 Spectrum6509 scans: 5419
1			GLFSKFAGKGIKNMIIKGIKGIGKEVGMDVIRTGIDVAGCKIKGEC				3625	1	1	797.448	4778.64	6	4778.62	0.0229	0	104.09	1.1e-09	R		-			File2833 Spectrum6363 scans: 5153
1			GLFSKFAGKGIKNMIIKGIKGIGKEVGMDVIRTGIDVAGCKIKGEC				3627	1	1	797.448	4778.64	6	4778.62	0.0229	0	53.55	0.00012	R		-			File2833 Spectrum6362 scans: 5152
1			GLFSKFAGKGIKNMIIKGIKGIGKEVGMDVIRTGIDVAGCKIKGEC				3628	1	1	683.671	4778.64	7	4778.62	0.0237	0	56.61	6e-05	R		-			File2833 Spectrum6084 scans: 4638
1			GLFSKFAGKGIKNMIIKGIKGIGKEVGMDVIRTGIDVAGCKIKGEC				3629	1	1	683.671	4778.64	7	4778.62	0.0237	0	75.86	7.1e-07	R		-			File2833 Spectrum6083 scans: 4637
1			GLFSKFAGKGIKNMIIKGIKGIGKEVGMDVIRTGIDVAGCKIKGEC				3630	1	1	683.671	4778.64	7	4778.62	0.0237	0	83.29	1.3e-07	R		-			File2833 Spectrum6082 scans: 4636
2	tr|B4ERK5|B4ERK5_ODOSH	Odorranain-C7HSa OS=Odorrana schmackeri GN=odorranain-C7HSa PE=2 SV=1	GLSCKLSKDC	14296	8191	153	247	1	1	527.258	1052.5	2	1052.5	0.0015	0	60.68	4.5e-05	K		-			File2833 Spectrum4209 scans: 1591
2			GLSCKLSKDC				248	1	1	527.258	1052.5	2	1052.5	0.0015	0	58.71	7.1e-05	K		-			File2833 Spectrum4207 scans: 1589
2			GLSCKLSKDC				249	1	1	527.258	1052.5	2	1052.5	0.0015	0	55.61	0.00015	K		-			File2833 Spectrum4208 scans: 1590
2			SLLGTVKDLL				253	1	1	529.336	1056.66	2	1056.65	0.0039	0	31.83	0.012	R		I	Amidated (C-term)	0.0000000000.1	File2833 Spectrum6225 scans: 4872
2			SLLGTVKDLL				254	1	1	529.336	1056.66	2	1056.65	0.0039	0	49.24	0.00022	R		I	Amidated (C-term)	0.0000000000.1	File2833 Spectrum6223 scans: 4870
2			SLLGTVKDLL				255	1	1	529.336	1056.66	2	1056.65	0.0039	0	46.91	0.00038	R		I	Amidated (C-term)	0.0000000000.1	File2833 Spectrum6224 scans: 4871
2			SLLGTVKDLLIG				421	1	1	614.881	1227.75	2	1227.74	0.0036	0	48.65	0.00021	R		A			File2833 Spectrum6441 scans: 5310
2			SLLGTVKDLLIG				422	1	1	614.881	1227.75	2	1227.74	0.0036	0	51.05	0.00012	R		A			File2833 Spectrum6440 scans: 5309
2			SLLGTVKDLLIG				423	1	1	614.881	1227.75	2	1227.74	0.0036	0	63.77	6.4e-06	R		A			File2833 Spectrum6439 scans: 5308
2			SLLGTVKDLLIGAG				643	1	1	678.909	1355.8	2	1355.8	0.0016	0	55.19	0.00011	R		K			File2833 Spectrum6582 scans: 5516
2			SLLGTVKDLLIGAG				644	1	1	678.909	1355.8	2	1355.8	0.0016	0	60.13	3.4e-05	R		K			File2833 Spectrum6581 scans: 5515
2			SLLGTVKDLLIGAG				645	1	1	678.909	1355.8	2	1355.8	0.0016	0	43.86	0.0014	R		K			File2833 Spectrum6580 scans: 5514
2			SLLGTVKDLLIGAG				646	1	1	678.911	1355.81	2	1355.8	0.0047	0	64.17	1.7e-05	R		K			File2833 Spectrum6641 scans: 5598
2			SLLGTVKDLLIGAG				647	1	1	678.911	1355.81	2	1355.8	0.0047	0	54.05	0.00017	R		K			File2833 Spectrum6640 scans: 5597
2			SLLGTVKDLLIGAG				648	1	1	678.911	1355.81	2	1355.8	0.0047	0	56.69	9.5e-05	R		K			File2833 Spectrum6642 scans: 5599
2			VLKGLSCKLSKDC				697	1	1	465.256	1392.75	3	1392.75	0.0006	0	76.46	1e-06	S		-			File2833 Spectrum4314 scans: 1765
2			VLKGLSCKLSKDC				698	1	1	465.256	1392.75	3	1392.75	0.0006	0	76.89	9.2e-07	S		-			File2833 Spectrum4313 scans: 1764
2			VLKGLSCKLSKDC				699	1	1	465.256	1392.75	3	1392.75	0.0006	0	75.16	1.4e-06	S		-			File2833 Spectrum4312 scans: 1763
2			SVLKGLSCKLSKDC				829	1	1	494.267	1479.78	3	1479.78	0.0009	0	85.76	1.9e-07	Q		-			File2833 Spectrum4422 scans: 1951
2			SVLKGLSCKLSKDC				830	1	1	494.267	1479.78	3	1479.78	0.0009	0	76.15	1.7e-06	Q		-			File2833 Spectrum4421 scans: 1950
2			SVLKGLSCKLSKDC				831	1	1	494.267	1479.78	3	1479.78	0.0009	0	79.56	7.9e-07	Q		-			File2833 Spectrum4420 scans: 1949
2			AQSVLKGLSCKLSKD				901	1	1	526.296	1575.87	3	1575.87	-0.0001	0	90.59	5.1e-08	A		C			File2833 Spectrum4437 scans: 1971
2			AQSVLKGLSCKLSKD				902	1	1	526.296	1575.87	3	1575.87	-0.0001	0	95.39	1.7e-08	A		C			File2833 Spectrum4436 scans: 1970
2			AQSVLKGLSCKLSKD				903	1	1	526.296	1575.87	3	1575.87	-0.0001	0	100.01	5.8e-09	A		C			File2833 Spectrum4435 scans: 1969
2			SLLGTVKDLLIGAGKSA				937	1	1	821.991	1641.97	2	1641.97	0.0006	0	82.41	1.6e-07	R		A			File2833 Spectrum6282 scans: 4960
2			SLLGTVKDLLIGAGKSA				938	1	1	821.991	1641.97	2	1641.97	0.0006	0	78.23	4.3e-07	R		A			File2833 Spectrum6281 scans: 4959
2			SLLGTVKDLLIGAGKSA				939	1	1	821.991	1641.97	2	1641.97	0.0006	0	83.32	1.3e-07	R		A			File2833 Spectrum6280 scans: 4958
2			SLLGTVKDLLIGAGKSA				940	1	1	821.992	1641.97	2	1641.97	0.0032	0	99.56	2.8e-09	R		A			File2833 Spectrum6324 scans: 5036
2			SLLGTVKDLLIGAGKSA				941	1	1	821.992	1641.97	2	1641.97	0.0032	0	97.72	4.2e-09	R		A			File2833 Spectrum6323 scans: 5035
2			SLLGTVKDLLIGAGKSA				942	1	1	821.992	1641.97	2	1641.97	0.0032	0	87.94	4e-08	R		A			File2833 Spectrum6322 scans: 5034
2			SLLGTVKDLLIGAGKSA				943	1	1	548.331	1641.97	3	1641.97	0.0039	0	66.84	5.2e-06	R		A			File2833 Spectrum6276 scans: 4952
2			SLLGTVKDLLIGAGKSA				944	1	1	548.331	1641.97	3	1641.97	0.0039	0	70.38	2.3e-06	R		A			File2833 Spectrum6275 scans: 4951
2			SLLGTVKDLLIGAGKSA				945	1	1	548.331	1641.97	3	1641.97	0.0039	0	67.63	4.3e-06	R		A			File2833 Spectrum6274 scans: 4950
2			SLLGTVKDLLIGAGKSA				946	1	1	548.332	1641.97	3	1641.97	0.0063	0	61.38	1.8e-05	R		A			File2833 Spectrum6318 scans: 5028
2			SLLGTVKDLLIGAGKSA				947	1	1	548.332	1641.97	3	1641.97	0.0063	0	57.04	4.9e-05	R		A			File2833 Spectrum6317 scans: 5027
2			SLLGTVKDLLIGAGKSA				948	1	1	548.332	1641.97	3	1641.97	0.0063	0	56.08	6.1e-05	R		A			File2833 Spectrum6316 scans: 5026
2			AQSVLKGLSCKLSKDC				964	1	1	560.634	1678.88	3	1678.87	0.0055	0	91.77	4e-08	A		-			File2833 Spectrum4539 scans: 2108
2			AQSVLKGLSCKLSKDC				965	1	1	560.634	1678.88	3	1678.87	0.0055	0	110.44	5.5e-10	A		-			File2833 Spectrum4538 scans: 2107
2			AQSVLKGLSCKLSKDC				966	1	1	560.634	1678.88	3	1678.87	0.0055	0	114.35	2.2e-10	A		-			File2833 Spectrum4537 scans: 2106
2			AQSVLKGLSCKLSKDC				967	1	1	420.727	1678.88	4	1678.87	0.0061	0	98.83	8.6e-09	A		-			File2833 Spectrum4542 scans: 2112
2			AQSVLKGLSCKLSKDC				968	1	1	420.727	1678.88	4	1678.87	0.0061	0	105.39	1.9e-09	A		-			File2833 Spectrum4541 scans: 2111
2			AQSVLKGLSCKLSKDC				969	1	1	420.727	1678.88	4	1678.87	0.0061	0	118.95	8.4e-11	A		-			File2833 Spectrum4540 scans: 2110
2			SLLGTVKDLLIGAGKSAAQ				1108	1	1	614.697	1841.07	3	1841.06	0.0067	0	90.85	2.4e-08	R		S			File2833 Spectrum6195 scans: 4823
2			SLLGTVKDLLIGAGKSAAQ				1109	1	1	614.697	1841.07	3	1841.06	0.0067	0	89.03	3.6e-08	R		S			File2833 Spectrum6194 scans: 4822
2			SLLGTVKDLLIGAGKSAAQ				1110	1	1	614.697	1841.07	3	1841.06	0.0067	0	82.96	1.5e-07	R		S			File2833 Spectrum6193 scans: 4821
2			KSAAQSVLKGLSCKLSKD				1144	1	1	621.683	1862.03	3	1862.03	-0.0009	0	122.45	3.4e-11	G		C			File2833 Spectrum4461 scans: 2003
2			KSAAQSVLKGLSCKLSKD				1145	1	1	621.683	1862.03	3	1862.03	-0.0009	0	127.08	1.2e-11	G		C			File2833 Spectrum4460 scans: 2002
2			KSAAQSVLKGLSCKLSKD				1146	1	1	621.683	1862.03	3	1862.03	-0.0009	0	148.14	9.1e-14	G		C			File2833 Spectrum4459 scans: 2001
2			KSAAQSVLKGLSCKLSKD				1147	1	1	466.515	1862.03	4	1862.03	-0.0001	0	130.62	4.9e-12	G		C			File2833 Spectrum4458 scans: 1999
2			KSAAQSVLKGLSCKLSKD				1148	1	1	466.515	1862.03	4	1862.03	-0.0001	0	145.39	1.6e-13	G		C			File2833 Spectrum4457 scans: 1998
2			KSAAQSVLKGLSCKLSKD				1149	1	1	466.515	1862.03	4	1862.03	-0.0001	0	154.98	1.8e-14	G		C			File2833 Spectrum4456 scans: 1997
2			KSAAQSVLKGLSCKLSKDC				1285	1	1	492.267	1965.04	4	1965.04	-0.0017	0	128.26	1.2e-11	G		-			File2833 Spectrum4563 scans: 2140
2			KSAAQSVLKGLSCKLSKDC				1286	1	1	492.267	1965.04	4	1965.04	-0.0017	0	145.49	2.2e-13	G		-			File2833 Spectrum4562 scans: 2139
2			KSAAQSVLKGLSCKLSKDC				1287	1	1	492.267	1965.04	4	1965.04	-0.0017	0	134.83	2.6e-12	G		-			File2833 Spectrum4561 scans: 2138
2			KSAAQSVLKGLSCKLSKDC				1288	1	1	656.02	1965.04	3	1965.04	0.0007	0	148.43	9.2e-14	G		-			File2833 Spectrum4569 scans: 2148
2			KSAAQSVLKGLSCKLSKDC				1289	1	1	656.02	1965.04	3	1965.04	0.0007	0	159.74	6.8e-15	G		-			File2833 Spectrum4568 scans: 2147
2			KSAAQSVLKGLSCKLSKDC				1290	1	1	656.02	1965.04	3	1965.04	0.0007	0	163.73	2.7e-15	G		-			File2833 Spectrum4567 scans: 2146
2			LLIGAGKSAAQSVLKGLSCKLSKDC				1807	1	1	498.883	2489.38	5	2489.37	0.006	0	128.92	6.1e-12	D		-			File2833 Spectrum5322 scans: 3259
2			LLIGAGKSAAQSVLKGLSCKLSKDC				1808	1	1	498.883	2489.38	5	2489.37	0.006	0	139.13	5.8e-13	D		-			File2833 Spectrum5321 scans: 3258
2			LLIGAGKSAAQSVLKGLSCKLSKDC				1809	1	1	498.883	2489.38	5	2489.37	0.006	0	121.83	3.1e-11	D		-			File2833 Spectrum5320 scans: 3257
2			LLIGAGKSAAQSVLKGLSCKLSKDC				1810	1	1	623.352	2489.38	4	2489.37	0.0077	0	139.99	5e-13	D		-			File2833 Spectrum5316 scans: 3251
2			LLIGAGKSAAQSVLKGLSCKLSKDC				1811	1	1	623.352	2489.38	4	2489.37	0.0077	0	120.01	5e-11	D		-			File2833 Spectrum5315 scans: 3250
2			LLIGAGKSAAQSVLKGLSCKLSKDC				1812	1	1	623.352	2489.38	4	2489.37	0.0077	0	152.41	2.9e-14	D		-			File2833 Spectrum5314 scans: 3249
2			SLLGTVKDLLIGAGKSAAQSVLKGLS				1843	1	1	842.508	2524.5	3	2524.5	0.0079	0	115.7	4.8e-11	R		C	Amidated (C-term)	0.00000000000000000000000000.1	File2833 Spectrum7359 scans: 6771
2			SLLGTVKDLLIGAGKSAAQSVLKGLS				1844	1	1	842.508	2524.5	3	2524.5	0.0079	0	148.82	2.3e-14	R		C	Amidated (C-term)	0.00000000000000000000000000.1	File2833 Spectrum7358 scans: 6770
2			SLLGTVKDLLIGAGKSAAQSVLKGLS				1845	1	1	842.508	2524.5	3	2524.5	0.0079	0	148.82	2.3e-14	R		C	Amidated (C-term)	0.00000000000000000000000000.1	File2833 Spectrum7357 scans: 6769
2			SLLGTVKDLLIGAGKSAAQSVLKGLS				1846	1	1	632.134	2524.51	4	2524.5	0.0101	0	65.9	2.4e-06	R		C	Amidated (C-term)	0.00000000000000000000000000.1	File2833 Spectrum7365 scans: 6779
2			SLLGTVKDLLIGAGKSAAQSVLKGLS				1847	1	1	632.134	2524.51	4	2524.5	0.0101	0	76.36	2.1e-07	R		C	Amidated (C-term)	0.00000000000000000000000000.1	File2833 Spectrum7364 scans: 6778
2			SLLGTVKDLLIGAGKSAAQSVLKGLS				1848	1	1	632.134	2524.51	4	2524.5	0.0101	0	71.88	6e-07	R		C	Amidated (C-term)	0.00000000000000000000000000.1	File2833 Spectrum7363 scans: 6777
2			TVKDLLIGAGKSAAQSVLKGLSCKLSKDC				2149	1	1	587.532	2932.62	5	2932.61	0.0122	0	154.45	1.6e-14	G		-			File2833 Spectrum5859 scans: 4313
2			TVKDLLIGAGKSAAQSVLKGLSCKLSKDC				2150	1	1	587.532	2932.62	5	2932.61	0.0122	0	154	1.7e-14	G		-			File2833 Spectrum5858 scans: 4312
2			TVKDLLIGAGKSAAQSVLKGLSCKLSKDC				2151	1	1	587.532	2932.62	5	2932.61	0.0122	0	115.16	1.3e-10	G		-			File2833 Spectrum5857 scans: 4311
2			SLLGTVKDLLIGAGKSAAQSVLKGLSCKLS				2173	1	1	740.185	2956.71	4	2956.7	0.0112	0	146.41	3.4e-14	R		K			File2833 Spectrum7344 scans: 6748
2			SLLGTVKDLLIGAGKSAAQSVLKGLSCKLS				2174	1	1	740.185	2956.71	4	2956.7	0.0112	0	150.01	1.5e-14	R		K			File2833 Spectrum7343 scans: 6747
2			SLLGTVKDLLIGAGKSAAQSVLKGLSCKLS				2175	1	1	740.185	2956.71	4	2956.7	0.0112	0	106.66	3.2e-10	R		K			File2833 Spectrum7342 scans: 6746
2			LGTVKDLLIGAGKSAAQSVLKGLSCKLSKDC				2320	1	1	621.551	3102.72	5	3102.71	0.0031	0	167.34	7.9e-16	L		-			File2833 Spectrum6054 scans: 4575
2			LGTVKDLLIGAGKSAAQSVLKGLSCKLSKDC				2321	1	1	621.551	3102.72	5	3102.71	0.0031	0	143.8	1.8e-13	L		-			File2833 Spectrum6053 scans: 4574
2			LGTVKDLLIGAGKSAAQSVLKGLSCKLSKDC				2322	1	1	621.551	3102.72	5	3102.71	0.0031	0	136.75	9.1e-13	L		-			File2833 Spectrum6052 scans: 4573
2			SLLGTVKDLLIGAGKSAAQSVLKGLSCKLSKD				2386	1	1	800.963	3199.82	4	3199.82	0.0004	0	114.45	6.6e-11	R		C			File2833 Spectrum7104 scans: 6326
2			SLLGTVKDLLIGAGKSAAQSVLKGLSCKLSKD				2387	1	1	800.963	3199.82	4	3199.82	0.0004	0	107.19	3.5e-10	R		C			File2833 Spectrum7103 scans: 6325
2			SLLGTVKDLLIGAGKSAAQSVLKGLSCKLSKD				2388	1	1	800.963	3199.82	4	3199.82	0.0004	0	64.29	6.8e-06	R		C			File2833 Spectrum7102 scans: 6324
2			SLLGTVKDLLIGAGKSAAQSVLKGLSCKLSKD				2389	1	1	640.972	3199.82	5	3199.82	0.0013	0	54.85	6.1e-05	R		C			File2833 Spectrum7173 scans: 6419
2			SLLGTVKDLLIGAGKSAAQSVLKGLSCKLSKD				2390	1	1	640.972	3199.82	5	3199.82	0.0013	0	39.4	0.0022	R		C			File2833 Spectrum7172 scans: 6418
2			SLLGTVKDLLIGAGKSAAQSVLKGLSCKLSKD				2391	1	1	640.972	3199.82	5	3199.82	0.0013	0	23.36	0.086	R		C			File2833 Spectrum7171 scans: 6417
2			SLLGTVKDLLIGAGKSAAQSVLKGLSCKLSKD				2392	1	1	534.311	3199.82	6	3199.82	0.0016	0	126.6	4.1e-12	R		C			File2833 Spectrum7050 scans: 6254
2			SLLGTVKDLLIGAGKSAAQSVLKGLSCKLSKD				2393	1	1	534.311	3199.82	6	3199.82	0.0016	0	108.64	2.6e-10	R		C			File2833 Spectrum7049 scans: 6253
2			SLLGTVKDLLIGAGKSAAQSVLKGLSCKLSKD				2394	1	1	534.311	3199.82	6	3199.82	0.0016	0	180.14	1.8e-17	R		C			File2833 Spectrum7048 scans: 6252
2			SLLGTVKDLLIGAGKSAAQSVLKGLSCKLSKD				2395	1	1	640.972	3199.82	5	3199.82	0.0034	0	86.21	4.4e-08	R		C			File2833 Spectrum7098 scans: 6318
2			SLLGTVKDLLIGAGKSAAQSVLKGLSCKLSKD				2396	1	1	640.972	3199.82	5	3199.82	0.0034	0	95.06	5.7e-09	R		C			File2833 Spectrum7097 scans: 6317
2			SLLGTVKDLLIGAGKSAAQSVLKGLSCKLSKD				2397	1	1	640.972	3199.82	5	3199.82	0.0034	0	110.63	1.6e-10	R		C			File2833 Spectrum7096 scans: 6316
2			SLLGTVKDLLIGAGKSAAQSVLKGLSCKLSKD				2398	1	1	800.964	3199.83	4	3199.82	0.0072	0	186.57	3.8e-18	R		C			File2833 Spectrum7047 scans: 6250
2			SLLGTVKDLLIGAGKSAAQSVLKGLSCKLSKD				2399	1	1	800.964	3199.83	4	3199.82	0.0072	0	177.54	3e-17	R		C			File2833 Spectrum7046 scans: 6249
2			SLLGTVKDLLIGAGKSAAQSVLKGLSCKLSKD				2400	1	1	800.964	3199.83	4	3199.82	0.0072	0	161.35	1.3e-15	R		C			File2833 Spectrum7045 scans: 6248
2			LLGTVKDLLIGAGKSAAQSVLKGLSCKLSKDC				2413	1	1	644.169	3215.81	5	3215.8	0.0089	0	159.98	3e-15	S		-			File2833 Spectrum6237 scans: 4888
2			LLGTVKDLLIGAGKSAAQSVLKGLSCKLSKDC				2414	1	1	644.169	3215.81	5	3215.8	0.0089	0	141.89	1.9e-13	S		-			File2833 Spectrum6236 scans: 4887
2			LLGTVKDLLIGAGKSAAQSVLKGLSCKLSKDC				2415	1	1	644.169	3215.81	5	3215.8	0.0089	0	73.01	1.5e-06	S		-			File2833 Spectrum6235 scans: 4886
2			SLLGTVKDLLIGAGKSAAQSVLKGLSCKLSKDC				2497	1	1	826.712	3302.82	4	3302.83	-0.0125	0	35.78	0.012	R		-			File2833 Spectrum7353 scans: 6763
2			SLLGTVKDLLIGAGKSAAQSVLKGLSCKLSKDC				2499	1	1	826.712	3302.82	4	3302.83	-0.0125	0	44.35	0.0016	R		-			File2833 Spectrum7352 scans: 6762
2			SLLGTVKDLLIGAGKSAAQSVLKGLSCKLSKDC				2500	1	1	826.713	3302.82	4	3302.83	-0.0076	0	40.83	0.0033	R		-			File2833 Spectrum7335 scans: 6736
2			SLLGTVKDLLIGAGKSAAQSVLKGLSCKLSKDC				2501	1	1	826.713	3302.82	4	3302.83	-0.0076	0	33.86	0.016	R		-			File2833 Spectrum7334 scans: 6735
2			SLLGTVKDLLIGAGKSAAQSVLKGLSCKLSKDC				2503	1	1	551.479	3302.83	6	3302.83	-0.0006	0	196.08	9.1e-19	R		-			File2833 Spectrum7188 scans: 6439
2			SLLGTVKDLLIGAGKSAAQSVLKGLSCKLSKDC				2504	1	1	551.479	3302.83	6	3302.83	-0.0006	0	161.3	2.7e-15	R		-			File2833 Spectrum7187 scans: 6438
2			SLLGTVKDLLIGAGKSAAQSVLKGLSCKLSKDC				2505	1	1	551.479	3302.83	6	3302.83	-0.0006	0	145.32	1.1e-13	R		-			File2833 Spectrum7186 scans: 6437
2			SLLGTVKDLLIGAGKSAAQSVLKGLSCKLSKDC				2506	1	1	661.573	3302.83	5	3302.83	0.0008	0	151.34	2.6e-14	R		-			File2833 Spectrum7071 scans: 6282
2			SLLGTVKDLLIGAGKSAAQSVLKGLSCKLSKDC				2507	1	1	661.573	3302.83	5	3302.83	0.0008	0	168.04	5.6e-16	R		-			File2833 Spectrum7070 scans: 6281
2			SLLGTVKDLLIGAGKSAAQSVLKGLSCKLSKDC				2508	1	1	661.573	3302.83	5	3302.83	0.0008	0	155.59	9.9e-15	R		-			File2833 Spectrum7069 scans: 6280
2			SLLGTVKDLLIGAGKSAAQSVLKGLSCKLSKDC				2509	1	1	1101.95	3302.83	3	3302.83	0.0011	0	210.99	2.9e-20	R		-			File2833 Spectrum7092 scans: 6310
2			SLLGTVKDLLIGAGKSAAQSVLKGLSCKLSKDC				2510	1	1	1101.95	3302.83	3	3302.83	0.0011	0	170.48	3.2e-16	R		-			File2833 Spectrum7091 scans: 6309
2			SLLGTVKDLLIGAGKSAAQSVLKGLSCKLSKDC				2511	1	1	1101.95	3302.83	3	3302.83	0.0011	0	88.35	5.3e-08	R		-			File2833 Spectrum7090 scans: 6308
2			SLLGTVKDLLIGAGKSAAQSVLKGLSCKLSKDC				2512	1	1	551.479	3302.83	6	3302.83	0.002	0	117.63	6.2e-11	R		-			File2833 Spectrum7134 scans: 6366
2			SLLGTVKDLLIGAGKSAAQSVLKGLSCKLSKDC				2513	1	1	551.479	3302.83	6	3302.83	0.002	0	107.31	6.7e-10	R		-			File2833 Spectrum7133 scans: 6365
2			SLLGTVKDLLIGAGKSAAQSVLKGLSCKLSKDC				2514	1	1	551.479	3302.83	6	3302.83	0.002	0	124.38	1.3e-11	R		-			File2833 Spectrum7132 scans: 6364
2			SLLGTVKDLLIGAGKSAAQSVLKGLSCKLSKDC				2515	1	1	551.48	3302.83	6	3302.83	0.0035	0	166.7	7.7e-16	R		-			File2833 Spectrum7242 scans: 6513
2			SLLGTVKDLLIGAGKSAAQSVLKGLSCKLSKDC				2516	1	1	551.48	3302.83	6	3302.83	0.0035	0	128.45	5.2e-12	R		-			File2833 Spectrum7241 scans: 6512
2			SLLGTVKDLLIGAGKSAAQSVLKGLSCKLSKDC				2517	1	1	551.48	3302.83	6	3302.83	0.0035	0	111.9	2.3e-10	R		-			File2833 Spectrum7240 scans: 6511
2			SLLGTVKDLLIGAGKSAAQSVLKGLSCKLSKDC				2518	1	1	826.716	3302.83	4	3302.83	0.0039	0	201.01	2.9e-19	R		-			File2833 Spectrum7131 scans: 6362
2			SLLGTVKDLLIGAGKSAAQSVLKGLSCKLSKDC				2519	1	1	826.716	3302.83	4	3302.83	0.0039	0	210.53	3.2e-20	R		-			File2833 Spectrum7130 scans: 6361
2			SLLGTVKDLLIGAGKSAAQSVLKGLSCKLSKDC				2520	1	1	826.716	3302.83	4	3302.83	0.0039	0	181.79	2.4e-17	R		-			File2833 Spectrum7129 scans: 6360
2			SLLGTVKDLLIGAGKSAAQSVLKGLSCKLSKDC				2521	1	1	826.716	3302.83	4	3302.83	0.0044	0	171.61	2.4e-16	R		-			File2833 Spectrum5970 scans: 4462
2			SLLGTVKDLLIGAGKSAAQSVLKGLSCKLSKDC				2522	1	1	826.716	3302.83	4	3302.83	0.0044	0	162.77	1.8e-15	R		-			File2833 Spectrum5969 scans: 4461
2			SLLGTVKDLLIGAGKSAAQSVLKGLSCKLSKDC				2523	1	1	826.716	3302.83	4	3302.83	0.0044	0	118.07	5.4e-11	R		-			File2833 Spectrum5968 scans: 4460
2			SLLGTVKDLLIGAGKSAAQSVLKGLSCKLSKDC				2524	1	1	661.574	3302.84	5	3302.83	0.0045	0	173.79	1.4e-16	R		-			File2833 Spectrum7233 scans: 6501
2			SLLGTVKDLLIGAGKSAAQSVLKGLSCKLSKDC				2525	1	1	661.574	3302.84	5	3302.83	0.0045	0	217.71	5.8e-21	R		-			File2833 Spectrum7232 scans: 6500
2			SLLGTVKDLLIGAGKSAAQSVLKGLSCKLSKDC				2526	1	1	661.574	3302.84	5	3302.83	0.0045	0	153.16	1.7e-14	R		-			File2833 Spectrum7231 scans: 6499
2			SLLGTVKDLLIGAGKSAAQSVLKGLSCKLSKDC				2527	1	1	826.716	3302.84	4	3302.83	0.0046	0	187.61	5.9e-18	R		-			File2833 Spectrum7185 scans: 6435
2			SLLGTVKDLLIGAGKSAAQSVLKGLSCKLSKDC				2528	1	1	826.716	3302.84	4	3302.83	0.0046	0	187.36	6.3e-18	R		-			File2833 Spectrum7184 scans: 6434
2			SLLGTVKDLLIGAGKSAAQSVLKGLSCKLSKDC				2529	1	1	826.716	3302.84	4	3302.83	0.0046	0	151.02	2.7e-14	R		-			File2833 Spectrum7183 scans: 6433
2			SLLGTVKDLLIGAGKSAAQSVLKGLSCKLSKDC				2530	1	1	1101.95	3302.84	3	3302.83	0.0048	0	157.46	6.1e-15	R		-			File2833 Spectrum7230 scans: 6497
2			SLLGTVKDLLIGAGKSAAQSVLKGLSCKLSKDC				2531	1	1	1101.95	3302.84	3	3302.83	0.0048	0	123.8	1.4e-11	R		-			File2833 Spectrum7229 scans: 6496
2			SLLGTVKDLLIGAGKSAAQSVLKGLSCKLSKDC				2533	1	1	551.48	3302.84	6	3302.83	0.005	0	146.76	7.2e-14	R		-			File2833 Spectrum7080 scans: 6294
2			SLLGTVKDLLIGAGKSAAQSVLKGLSCKLSKDC				2534	1	1	551.48	3302.84	6	3302.83	0.005	0	120.52	3e-11	R		-			File2833 Spectrum7079 scans: 6293
2			SLLGTVKDLLIGAGKSAAQSVLKGLSCKLSKDC				2535	1	1	551.48	3302.84	6	3302.83	0.005	0	107.85	5.6e-10	R		-			File2833 Spectrum7078 scans: 6292
2			SLLGTVKDLLIGAGKSAAQSVLKGLSCKLSKDC				2536	1	1	826.716	3302.84	4	3302.83	0.0061	0	161.41	2.3e-15	R		-			File2833 Spectrum7239 scans: 6509
2			SLLGTVKDLLIGAGKSAAQSVLKGLSCKLSKDC				2537	1	1	826.716	3302.84	4	3302.83	0.0061	0	207.87	5.2e-20	R		-			File2833 Spectrum7238 scans: 6508
2			SLLGTVKDLLIGAGKSAAQSVLKGLSCKLSKDC				2538	1	1	826.716	3302.84	4	3302.83	0.0061	0	130.29	3e-12	R		-			File2833 Spectrum7237 scans: 6507
2			SLLGTVKDLLIGAGKSAAQSVLKGLSCKLSKDC				2539	1	1	826.716	3302.84	4	3302.83	0.0063	0	196.66	6.9e-19	R		-			File2833 Spectrum7077 scans: 6290
2			SLLGTVKDLLIGAGKSAAQSVLKGLSCKLSKDC				2540	1	1	826.716	3302.84	4	3302.83	0.0063	0	181.31	2.4e-17	R		-			File2833 Spectrum7076 scans: 6289
2			SLLGTVKDLLIGAGKSAAQSVLKGLSCKLSKDC				2541	1	1	826.716	3302.84	4	3302.83	0.0063	0	161.53	2.3e-15	R		-			File2833 Spectrum7075 scans: 6288
2			SLLGTVKDLLIGAGKSAAQSVLKGLSCKLSKDC				2542	1	1	551.48	3302.84	6	3302.83	0.0068	0	135.2	9.9e-13	R		-			File2833 Spectrum5964 scans: 4454
2			SLLGTVKDLLIGAGKSAAQSVLKGLSCKLSKDC				2543	1	1	551.48	3302.84	6	3302.83	0.0068	0	162.08	2e-15	R		-			File2833 Spectrum5963 scans: 4453
2			SLLGTVKDLLIGAGKSAAQSVLKGLSCKLSKDC				2544	1	1	551.48	3302.84	6	3302.83	0.0068	0	122.02	2.1e-11	R		-			File2833 Spectrum5962 scans: 4452
2			SLLGTVKDLLIGAGKSAAQSVLKGLSCKLSKDC				2545	1	1	661.575	3302.84	5	3302.83	0.0091	0	161.03	2.5e-15	R		-			File2833 Spectrum7125 scans: 6354
2			SLLGTVKDLLIGAGKSAAQSVLKGLSCKLSKDC				2546	1	1	661.575	3302.84	5	3302.83	0.0091	0	185.46	9.1e-18	R		-			File2833 Spectrum7124 scans: 6353
2			SLLGTVKDLLIGAGKSAAQSVLKGLSCKLSKDC				2547	1	1	661.575	3302.84	5	3302.83	0.0091	0	156.9	6.5e-15	R		-			File2833 Spectrum7123 scans: 6352
2			SLLGTVKDLLIGAGKSAAQSVLKGLSCKLSKDC				2548	1	1	661.575	3302.84	5	3302.83	0.0103	0	163.3	1.6e-15	R		-			File2833 Spectrum7263 scans: 6584
2			SLLGTVKDLLIGAGKSAAQSVLKGLSCKLSKDC				2549	1	1	661.575	3302.84	5	3302.83	0.0103	0	148.26	5.1e-14	R		-			File2833 Spectrum7262 scans: 6583
2			SLLGTVKDLLIGAGKSAAQSVLKGLSCKLSKDC				2550	1	1	661.575	3302.84	5	3302.83	0.0103	0	102.5	1.9e-09	R		-			File2833 Spectrum7261 scans: 6582
2			SLLGTVKDLLIGAGKSAAQSVLKGLSCKLSKDC				2551	1	1	661.576	3302.84	5	3302.83	0.0106	0	145.75	9.4e-14	R		-			File2833 Spectrum5958 scans: 4446
2			SLLGTVKDLLIGAGKSAAQSVLKGLSCKLSKDC				2552	1	1	661.576	3302.84	5	3302.83	0.0106	0	174.37	1.3e-16	R		-			File2833 Spectrum5957 scans: 4445
2			SLLGTVKDLLIGAGKSAAQSVLKGLSCKLSKDC				2553	1	1	661.576	3302.84	5	3302.83	0.0106	0	113.14	1.7e-10	R		-			File2833 Spectrum5956 scans: 4444
2			SLLGTVKDLLIGAGKSAAQSVLKGLSCKLSKDC				2554	1	1	661.576	3302.84	5	3302.83	0.0133	0	156.24	7.9e-15	R		-			File2833 Spectrum7179 scans: 6427
2			SLLGTVKDLLIGAGKSAAQSVLKGLSCKLSKDC				2555	1	1	661.576	3302.84	5	3302.83	0.0133	0	156.42	7.6e-15	R		-			File2833 Spectrum7178 scans: 6426
2			SLLGTVKDLLIGAGKSAAQSVLKGLSCKLSKDC				2556	1	1	661.576	3302.84	5	3302.83	0.0133	0	184.17	1.3e-17	R		-			File2833 Spectrum7177 scans: 6425
3	tr|D3KDU4|D3KDU4_ODOSH	Lividin-SHa antimicrobial peptides OS=Odorrana schmackeri PE=2 SV=1	SFLDTVKNMA	12341	8397	128	337	1	1	563.285	1124.56	2	1124.55	0.0014	0	62.84	2.4e-05	R		L			File2833 Spectrum5089 scans: 2871
3			SFLDTVKNMA				338	1	1	563.285	1124.56	2	1124.55	0.0014	0	56.36	0.0001	R		L			File2833 Spectrum5090 scans: 2872
3			SFLDTVKNMA				339	1	1	563.285	1124.56	2	1124.55	0.0014	0	28.23	0.068	R		L			File2833 Spectrum5091 scans: 2873
3			KTLSCKLSKEC				457	1	1	413.887	1238.64	3	1238.64	0.0019	0	59.82	5.6e-05	L		-			File2833 Spectrum4116 scans: 1392
3			KTLSCKLSKEC				458	1	1	413.887	1238.64	3	1238.64	0.0019	0	48.1	0.00083	L		-			File2833 Spectrum4115 scans: 1391
3			KTLSCKLSKEC				459	1	1	413.887	1238.64	3	1238.64	0.0019	0	54.82	0.00018	L		-			File2833 Spectrum4114 scans: 1390
3			SFLDTVKNMALN				619	1	1	676.85	1351.69	2	1351.68	0.0046	0	62.87	3.5e-05	R		A			File2833 Spectrum5373 scans: 3406
3			SFLDTVKNMALN				620	1	1	676.85	1351.69	2	1351.68	0.0046	0	64.25	2.5e-05	R		A			File2833 Spectrum5372 scans: 3405
3			SFLDTVKNMALN				621	1	1	676.85	1351.69	2	1351.68	0.0046	0	62.06	4.2e-05	R		A			File2833 Spectrum5371 scans: 3404
3			VLKTLSCKLSKEC				775	1	1	484.604	1450.79	3	1450.79	0.0028	0	54.21	0.00021	S		-			File2833 Spectrum4299 scans: 1742
3			VLKTLSCKLSKEC				776	1	1	484.604	1450.79	3	1450.79	0.0028	0	86.71	1.2e-07	S		-			File2833 Spectrum4298 scans: 1741
3			VLKTLSCKLSKEC				777	1	1	484.604	1450.79	3	1450.79	0.0028	0	74.08	2.1e-06	S		-			File2833 Spectrum4297 scans: 1740
3			SFLDTVKNMALNAA				841	1	1	747.885	1493.76	2	1493.75	0.0009	0	84	2.9e-07	R		K			File2833 Spectrum5522 scans: 3821
3			SFLDTVKNMALNAA				842	1	1	747.885	1493.76	2	1493.75	0.0009	0	87.01	1.5e-07	R		K			File2833 Spectrum5523 scans: 3822
3			SFLDTVKNMALNAA				843	1	1	747.885	1493.76	2	1493.75	0.0009	0	55.68	0.0002	R		K			File2833 Spectrum5521 scans: 3820
3			SFLDTVKNMALNAA				844	1	1	498.926	1493.76	3	1493.75	0.0012	0	72.98	3.6e-06	R		K			File2833 Spectrum5730 scans: 4120
3			SFLDTVKNMALNAA				845	1	1	498.926	1493.76	3	1493.75	0.0012	0	90.2	6.8e-08	R		K			File2833 Spectrum5729 scans: 4119
3			SFLDTVKNMALNAA				846	1	1	498.926	1493.76	3	1493.75	0.0012	0	93.15	3.5e-08	R		K			File2833 Spectrum5728 scans: 4118
3			SFLDTVKNMALNAA				847	1	1	747.886	1493.76	2	1493.75	0.0037	0	48.35	0.001	R		K			File2833 Spectrum5718 scans: 4104
3			SFLDTVKNMALNAA				848	1	1	747.886	1493.76	2	1493.75	0.0037	0	75.27	2.1e-06	R		K			File2833 Spectrum5717 scans: 4103
3			SFLDTVKNMALNAA				849	1	1	747.886	1493.76	2	1493.75	0.0037	0	81.15	5.5e-07	R		K			File2833 Spectrum5716 scans: 4102
3			SFLDTVKNMALNAA				850	1	1	747.887	1493.76	2	1493.75	0.0053	0	63.82	2.9e-05	R		K			File2833 Spectrum4841 scans: 2529
3			SFLDTVKNMALNAA				851	1	1	747.887	1493.76	2	1493.75	0.0053	0	63.56	3.1e-05	R		K			File2833 Spectrum4840 scans: 2528
3			SFLDTVKNMALNAA				852	1	1	747.887	1493.76	2	1493.75	0.0053	0	57.39	0.00013	R		K			File2833 Spectrum4842 scans: 2530
3			SFLDTVKNMALNAA				853	1	1	747.888	1493.76	2	1493.75	0.007	0	90.42	6.1e-08	R		K			File2833 Spectrum5772 scans: 4177
3			SFLDTVKNMALNAA				854	1	1	747.888	1493.76	2	1493.75	0.007	0	96.43	1.5e-08	R		K			File2833 Spectrum5771 scans: 4176
3			SFLDTVKNMALNAA				855	1	1	747.888	1493.76	2	1493.75	0.007	0	93.75	2.8e-08	R		K			File2833 Spectrum5770 scans: 4175
3			VSVLKTLSCKLSKEC				931	1	1	546.638	1636.89	3	1636.89	0.0017	0	106.49	1.1e-09	G		-			File2833 Spectrum4791 scans: 2457
3			VSVLKTLSCKLSKEC				932	1	1	546.638	1636.89	3	1636.89	0.0017	0	112.63	2.6e-10	G		-			File2833 Spectrum4790 scans: 2456
3			VSVLKTLSCKLSKEC				933	1	1	546.638	1636.89	3	1636.89	0.0017	0	98.17	7.2e-09	G		-			File2833 Spectrum4789 scans: 2455
3			GVSVLKTLSCKLSKEC				976	1	1	565.644	1693.91	3	1693.91	0.0009	0	94.98	2.3e-08	A		-			File2833 Spectrum4923 scans: 2638
3			GVSVLKTLSCKLSKEC				977	1	1	565.644	1693.91	3	1693.91	0.0009	0	97.3	1.4e-08	A		-			File2833 Spectrum4922 scans: 2637
3			GVSVLKTLSCKLSKEC				978	1	1	565.644	1693.91	3	1693.91	0.0009	0	110.42	6.6e-10	A		-			File2833 Spectrum4921 scans: 2636
3			AGVSVLKTLSCKLSKEC				1036	1	1	589.325	1764.95	3	1764.95	0.0051	0	109.84	6e-10	S		-			File2833 Spectrum5013 scans: 2768
3			AGVSVLKTLSCKLSKEC				1037	1	1	589.325	1764.95	3	1764.95	0.0051	0	97.86	9.4e-09	S		-			File2833 Spectrum5012 scans: 2767
3			AGVSVLKTLSCKLSKEC				1038	1	1	589.325	1764.95	3	1764.95	0.0051	0	91.45	4.1e-08	S		-			File2833 Spectrum5011 scans: 2766
3			SAGVSVLKTLSCKLSKEC				1120	1	1	618.335	1851.98	3	1851.98	0.004	0	105.71	1.6e-09	K		-			File2833 Spectrum5097 scans: 2881
3			SAGVSVLKTLSCKLSKEC				1121	1	1	618.335	1851.98	3	1851.98	0.004	0	69.49	6.7e-06	K		-			File2833 Spectrum5096 scans: 2880
3			SAGVSVLKTLSCKLSKEC				1122	1	1	618.335	1851.98	3	1851.98	0.004	0	73.48	2.7e-06	K		-			File2833 Spectrum5095 scans: 2879
3			KSAGVSVLKTLSCKLSKEC				1309	1	1	991.044	1980.07	2	1980.07	-0.001	0	159.31	5.8e-15	A		-			File2833 Spectrum4761 scans: 2417
3			KSAGVSVLKTLSCKLSKEC				1310	1	1	991.044	1980.07	2	1980.07	-0.001	0	141.08	3.9e-13	A		-			File2833 Spectrum4760 scans: 2416
3			KSAGVSVLKTLSCKLSKEC				1311	1	1	991.044	1980.07	2	1980.07	-0.001	0	151.61	3.4e-14	A		-			File2833 Spectrum4759 scans: 2415
3			KSAGVSVLKTLSCKLSKEC				1312	1	1	496.026	1980.08	4	1980.07	0.001	0	125.23	1.4e-11	A		-			File2833 Spectrum4785 scans: 2449
3			KSAGVSVLKTLSCKLSKEC				1313	1	1	496.026	1980.08	4	1980.07	0.001	0	137.96	7.2e-13	A		-			File2833 Spectrum4784 scans: 2448
3			KSAGVSVLKTLSCKLSKEC				1314	1	1	496.026	1980.08	4	1980.07	0.001	0	128.9	5.8e-12	A		-			File2833 Spectrum4783 scans: 2447
3			KSAGVSVLKTLSCKLSKEC				1315	1	1	661.033	1980.08	3	1980.07	0.0023	0	120.62	4.3e-11	A		-			File2833 Spectrum4758 scans: 2413
3			KSAGVSVLKTLSCKLSKEC				1316	1	1	661.033	1980.08	3	1980.07	0.0023	0	162.24	3e-15	A		-			File2833 Spectrum4757 scans: 2412
3			KSAGVSVLKTLSCKLSKEC				1317	1	1	661.033	1980.08	3	1980.07	0.0023	0	152.51	2.8e-14	A		-			File2833 Spectrum4756 scans: 2411
3			KSAGVSVLKTLSCKLSKEC				1318	1	1	496.026	1980.08	4	1980.07	0.0024	0	55.53	0.00014	A		-			File2833 Spectrum4521 scans: 2083
3			KSAGVSVLKTLSCKLSKEC				1319	1	1	496.026	1980.08	4	1980.07	0.0024	0	70.38	4.5e-06	A		-			File2833 Spectrum4520 scans: 2082
3			KSAGVSVLKTLSCKLSKEC				1320	1	1	496.026	1980.08	4	1980.07	0.0024	0	54.36	0.00018	A		-			File2833 Spectrum4519 scans: 2081
3			KSAGVSVLKTLSCKLSKEC				1321	1	1	496.027	1980.08	4	1980.07	0.0058	0	122.43	2.5e-11	A		-			File2833 Spectrum4731 scans: 2377
3			KSAGVSVLKTLSCKLSKEC				1322	1	1	496.027	1980.08	4	1980.07	0.0058	0	128.59	6.2e-12	A		-			File2833 Spectrum4730 scans: 2376
3			KSAGVSVLKTLSCKLSKEC				1323	1	1	496.027	1980.08	4	1980.07	0.0058	0	99.13	5.4e-09	A		-			File2833 Spectrum4729 scans: 2375
3			AKSAGVSVLKTLSCKLSKEC				1411	1	1	513.786	2051.11	4	2051.11	0.0021	0	123.14	2.8e-11	A		-			File2833 Spectrum4812 scans: 2490
3			AKSAGVSVLKTLSCKLSKEC				1412	1	1	513.786	2051.11	4	2051.11	0.0021	0	111.62	4e-10	A		-			File2833 Spectrum4811 scans: 2489
3			AKSAGVSVLKTLSCKLSKEC				1413	1	1	513.786	2051.11	4	2051.11	0.0021	0	94	2.3e-08	A		-			File2833 Spectrum4810 scans: 2488
3			AKSAGVSVLKTLSCKLSKEC				1414	1	1	411.23	2051.12	5	2051.11	0.0037	0	64.12	2.1e-05	A		-			File2833 Spectrum4827 scans: 2510
3			AKSAGVSVLKTLSCKLSKEC				1415	1	1	411.23	2051.12	5	2051.11	0.0037	0	115.45	1.6e-10	A		-			File2833 Spectrum4825 scans: 2508
3			AKSAGVSVLKTLSCKLSKEC				1416	1	1	411.23	2051.12	5	2051.11	0.0037	0	74.68	1.9e-06	A		-			File2833 Spectrum4826 scans: 2509
3			AKSAGVSVLKTLSCKLSKEC				1417	1	1	684.712	2051.12	3	2051.11	0.0037	0	123.24	2.6e-11	A		-			File2833 Spectrum4815 scans: 2494
3			AKSAGVSVLKTLSCKLSKEC				1418	1	1	684.712	2051.12	3	2051.11	0.0037	0	102.19	3.3e-09	A		-			File2833 Spectrum4814 scans: 2493
3			AKSAGVSVLKTLSCKLSKEC				1419	1	1	684.712	2051.12	3	2051.11	0.0037	0	93.66	2.4e-08	A		-			File2833 Spectrum4813 scans: 2492
3			AAKSAGVSVLKTLSCKLSKEC				1543	1	1	531.546	2122.15	4	2122.15	0.0048	0	75.9	2e-06	N		-			File2833 Spectrum4857 scans: 2550
3			AAKSAGVSVLKTLSCKLSKEC				1544	1	1	531.546	2122.15	4	2122.15	0.0048	0	66.33	1.8e-05	N		-			File2833 Spectrum4856 scans: 2549
3			AAKSAGVSVLKTLSCKLSKEC				1545	1	1	531.546	2122.15	4	2122.15	0.0048	0	64.47	2.8e-05	N		-			File2833 Spectrum4855 scans: 2548
3			LNAAKSAGVSVLKTLSCKLSKEC				1636	1	1	588.328	2349.28	4	2349.28	0.0062	0	173.62	3.3e-16	A		-			File2833 Spectrum5049 scans: 2816
3			LNAAKSAGVSVLKTLSCKLSKEC				1637	1	1	588.328	2349.28	4	2349.28	0.0062	0	150.84	6.3e-14	A		-			File2833 Spectrum5048 scans: 2815
3			LNAAKSAGVSVLKTLSCKLSKEC				1638	1	1	588.328	2349.28	4	2349.28	0.0062	0	108.72	1e-09	A		-			File2833 Spectrum5047 scans: 2814
3			TVKNMALNAAKSAGVSVLKTLSCKLSKEC				2206	1	1	599.728	2993.61	5	2993.61	-0.0019	0	149.41	8e-14	D		-			File2833 Spectrum5514 scans: 3810
3			TVKNMALNAAKSAGVSVLKTLSCKLSKEC				2207	1	1	599.728	2993.61	5	2993.61	-0.0019	0	183.03	3.5e-17	D		-			File2833 Spectrum5513 scans: 3809
3			TVKNMALNAAKSAGVSVLKTLSCKLSKEC				2208	1	1	599.728	2993.61	5	2993.61	-0.0019	0	156.72	1.5e-14	D		-			File2833 Spectrum5512 scans: 3808
3			LDTVKNMALNAAKSAGVSVLKTLSCKLSKEC				2416	1	1	645.352	3221.73	5	3221.72	0.0065	0	191.48	6.4e-18	F		-			File2833 Spectrum5949 scans: 4434
3			LDTVKNMALNAAKSAGVSVLKTLSCKLSKEC				2417	1	1	645.352	3221.73	5	3221.72	0.0065	0	186.73	1.9e-17	F		-			File2833 Spectrum5948 scans: 4433
3			LDTVKNMALNAAKSAGVSVLKTLSCKLSKEC				2418	1	1	645.352	3221.73	5	3221.72	0.0065	0	163.99	3.6e-15	F		-			File2833 Spectrum5947 scans: 4432
3			FLDTVKNMALNAAKSAGVSVLKTLSCKLSKEC				2632	1	1	674.767	3368.8	5	3368.79	0.0097	0	181.96	4.9e-17	S		-			File2833 Spectrum6657 scans: 5619
3			FLDTVKNMALNAAKSAGVSVLKTLSCKLSKEC				2633	1	1	674.767	3368.8	5	3368.79	0.0097	0	170.64	6.6e-16	S		-			File2833 Spectrum6656 scans: 5618
3			FLDTVKNMALNAAKSAGVSVLKTLSCKLSKEC				2634	1	1	674.767	3368.8	5	3368.79	0.0097	0	130.09	7.5e-12	S		-			File2833 Spectrum6655 scans: 5617
3			SFLDTVKNMALNAAKSAGVSVLKTLSCKLSKEC				2779	1	1	1152.95	3455.82	3	3455.82	-0.0012	0	188.3	1.3e-17	R		-			File2833 Spectrum7548 scans: 7046
3			SFLDTVKNMALNAAKSAGVSVLKTLSCKLSKEC				2780	1	1	1152.95	3455.82	3	3455.82	-0.0012	0	166.02	2.2e-15	R		-			File2833 Spectrum7547 scans: 7045
3			SFLDTVKNMALNAAKSAGVSVLKTLSCKLSKEC				2781	1	1	1152.95	3455.82	3	3455.82	-0.0012	0	154.01	3.5e-14	R		-			File2833 Spectrum7546 scans: 7044
3			SFLDTVKNMALNAAKSAGVSVLKTLSCKLSKEC				2782	1	1	576.977	3455.82	6	3455.82	0.0008	0	171.99	5.4e-16	R		-			File2833 Spectrum7560 scans: 7062
3			SFLDTVKNMALNAAKSAGVSVLKTLSCKLSKEC				2783	1	1	576.977	3455.82	6	3455.82	0.0008	0	161.44	6.1e-15	R		-			File2833 Spectrum7559 scans: 7061
3			SFLDTVKNMALNAAKSAGVSVLKTLSCKLSKEC				2784	1	1	576.977	3455.82	6	3455.82	0.0008	0	147.83	1.4e-13	R		-			File2833 Spectrum7558 scans: 7060
3			SFLDTVKNMALNAAKSAGVSVLKTLSCKLSKEC				2785	1	1	692.171	3455.82	5	3455.82	0.0013	0	167.82	1.4e-15	R		-			File2833 Spectrum7671 scans: 7210
3			SFLDTVKNMALNAAKSAGVSVLKTLSCKLSKEC				2786	1	1	692.171	3455.82	5	3455.82	0.0013	0	205.68	2.3e-19	R		-			File2833 Spectrum7670 scans: 7209
3			SFLDTVKNMALNAAKSAGVSVLKTLSCKLSKEC				2787	1	1	692.171	3455.82	5	3455.82	0.0013	0	179.92	8.8e-17	R		-			File2833 Spectrum7669 scans: 7208
3			SFLDTVKNMALNAAKSAGVSVLKTLSCKLSKEC				2788	1	1	692.172	3455.82	5	3455.82	0.0022	0	195.15	2.6e-18	R		-			File2833 Spectrum7617 scans: 7138
3			SFLDTVKNMALNAAKSAGVSVLKTLSCKLSKEC				2789	1	1	692.172	3455.82	5	3455.82	0.0022	0	214.29	3.2e-20	R		-			File2833 Spectrum7616 scans: 7137
3			SFLDTVKNMALNAAKSAGVSVLKTLSCKLSKEC				2790	1	1	692.172	3455.82	5	3455.82	0.0022	0	168.28	1.3e-15	R		-			File2833 Spectrum7615 scans: 7136
3			SFLDTVKNMALNAAKSAGVSVLKTLSCKLSKEC				2791	1	1	576.977	3455.82	6	3455.82	0.0023	0	176.08	2.1e-16	R		-			File2833 Spectrum7614 scans: 7134
3			SFLDTVKNMALNAAKSAGVSVLKTLSCKLSKEC				2792	1	1	576.977	3455.82	6	3455.82	0.0023	0	164.78	2.9e-15	R		-			File2833 Spectrum7613 scans: 7133
3			SFLDTVKNMALNAAKSAGVSVLKTLSCKLSKEC				2793	1	1	576.977	3455.82	6	3455.82	0.0023	0	126.81	1.8e-11	R		-			File2833 Spectrum7612 scans: 7132
3			SFLDTVKNMALNAAKSAGVSVLKTLSCKLSKEC				2794	1	1	692.172	3455.82	5	3455.82	0.0028	0	200.78	7.2e-19	R		-			File2833 Spectrum7563 scans: 7066
3			SFLDTVKNMALNAAKSAGVSVLKTLSCKLSKEC				2795	1	1	692.172	3455.82	5	3455.82	0.0028	0	175.82	2.3e-16	R		-			File2833 Spectrum7562 scans: 7065
3			SFLDTVKNMALNAAKSAGVSVLKTLSCKLSKEC				2796	1	1	692.172	3455.82	5	3455.82	0.0028	0	188.44	1.2e-17	R		-			File2833 Spectrum7561 scans: 7064
3			SFLDTVKNMALNAAKSAGVSVLKTLSCKLSKEC				2797	1	1	864.963	3455.82	4	3455.82	0.003	0	195.58	2.4e-18	R		-			File2833 Spectrum7608 scans: 7126
3			SFLDTVKNMALNAAKSAGVSVLKTLSCKLSKEC				2798	1	1	864.963	3455.82	4	3455.82	0.003	0	162.86	4.5e-15	R		-			File2833 Spectrum7710 scans: 7275
3			SFLDTVKNMALNAAKSAGVSVLKTLSCKLSKEC				2799	1	1	864.963	3455.82	4	3455.82	0.003	0	178.2	1.3e-16	R		-			File2833 Spectrum7709 scans: 7274
3			SFLDTVKNMALNAAKSAGVSVLKTLSCKLSKEC				2800	1	1	864.963	3455.82	4	3455.82	0.003	0	186	2.2e-17	R		-			File2833 Spectrum7607 scans: 7125
3			SFLDTVKNMALNAAKSAGVSVLKTLSCKLSKEC				2801	1	1	864.963	3455.82	4	3455.82	0.003	0	130.42	7.8e-12	R		-			File2833 Spectrum7708 scans: 7273
3			SFLDTVKNMALNAAKSAGVSVLKTLSCKLSKEC				2802	1	1	864.963	3455.82	4	3455.82	0.003	0	140.27	8.1e-13	R		-			File2833 Spectrum7606 scans: 7124
3			SFLDTVKNMALNAAKSAGVSVLKTLSCKLSKEC				2803	1	1	864.963	3455.82	4	3455.82	0.0032	0	203.09	4.2e-19	R		-			File2833 Spectrum7662 scans: 7198
3			SFLDTVKNMALNAAKSAGVSVLKTLSCKLSKEC				2804	1	1	864.963	3455.82	4	3455.82	0.0032	0	219.03	1.1e-20	R		-			File2833 Spectrum7661 scans: 7197
3			SFLDTVKNMALNAAKSAGVSVLKTLSCKLSKEC				2805	1	1	864.963	3455.82	4	3455.82	0.0032	0	157.23	1.6e-14	R		-			File2833 Spectrum7660 scans: 7196
3			SFLDTVKNMALNAAKSAGVSVLKTLSCKLSKEC				2806	1	1	864.963	3455.82	4	3455.82	0.0042	0	179.54	8.9e-17	R		-			File2833 Spectrum7554 scans: 7054
3			SFLDTVKNMALNAAKSAGVSVLKTLSCKLSKEC				2807	1	1	864.963	3455.82	4	3455.82	0.0042	0	218.83	1e-20	R		-			File2833 Spectrum7553 scans: 7053
3			SFLDTVKNMALNAAKSAGVSVLKTLSCKLSKEC				2808	1	1	864.963	3455.82	4	3455.82	0.0042	0	175.08	2.5e-16	R		-			File2833 Spectrum7552 scans: 7052
3			SFLDTVKNMALNAAKSAGVSVLKTLSCKLSKEC				2809	1	1	692.172	3455.82	5	3455.82	0.0053	0	200.77	6.6e-19	R		-			File2833 Spectrum7455 scans: 6922
3			SFLDTVKNMALNAAKSAGVSVLKTLSCKLSKEC				2810	1	1	692.172	3455.82	5	3455.82	0.0053	0	166.19	1.9e-15	R		-			File2833 Spectrum7454 scans: 6921
3			SFLDTVKNMALNAAKSAGVSVLKTLSCKLSKEC				2811	1	1	692.172	3455.82	5	3455.82	0.0053	0	179.63	8.6e-17	R		-			File2833 Spectrum7453 scans: 6920
3			SFLDTVKNMALNAAKSAGVSVLKTLSCKLSKEC				2812	1	1	576.978	3455.83	6	3455.82	0.007	0	159.46	9e-15	R		-			File2833 Spectrum7506 scans: 6990
3			SFLDTVKNMALNAAKSAGVSVLKTLSCKLSKEC				2813	1	1	576.978	3455.83	6	3455.82	0.007	0	125.01	2.5e-11	R		-			File2833 Spectrum7505 scans: 6989
3			SFLDTVKNMALNAAKSAGVSVLKTLSCKLSKEC				2814	1	1	576.978	3455.83	6	3455.82	0.007	0	117.64	1.4e-10	R		-			File2833 Spectrum7504 scans: 6988
3			SFLDTVKNMALNAAKSAGVSVLKTLSCKLSKEC				2815	1	1	864.965	3455.83	4	3455.82	0.0098	0	150.38	7e-14	R		-			File2833 Spectrum6369 scans: 5164
3			SFLDTVKNMALNAAKSAGVSVLKTLSCKLSKEC				2816	1	1	864.965	3455.83	4	3455.82	0.0098	0	154.89	2.5e-14	R		-			File2833 Spectrum6368 scans: 5163
3			SFLDTVKNMALNAAKSAGVSVLKTLSCKLSKEC				2817	1	1	864.965	3455.83	4	3455.82	0.0098	0	75.24	2.3e-06	R		-			File2833 Spectrum6367 scans: 5162
3			SFLDTVKNMALNAAKSAGVSVLKTLSCKLSKEC				2818	1	1	864.965	3455.83	4	3455.82	0.0101	0	207.11	1.5e-19	R		-			File2833 Spectrum7500 scans: 6982
3			SFLDTVKNMALNAAKSAGVSVLKTLSCKLSKEC				2819	1	1	864.965	3455.83	4	3455.82	0.0101	0	135.8	2e-12	R		-			File2833 Spectrum7499 scans: 6981
3			SFLDTVKNMALNAAKSAGVSVLKTLSCKLSKEC				2820	1	1	864.965	3455.83	4	3455.82	0.0101	0	155.37	2.2e-14	R		-			File2833 Spectrum7498 scans: 6980
3			SFLDTVKNMALNAAKSAGVSVLKTLSCKLSKEC				2821	1	1	692.173	3455.83	5	3455.82	0.0111	0	222.81	3.9e-21	R		-			File2833 Spectrum7509 scans: 6994
3			SFLDTVKNMALNAAKSAGVSVLKTLSCKLSKEC				2822	1	1	692.173	3455.83	5	3455.82	0.0111	0	183.43	3.4e-17	R		-			File2833 Spectrum7508 scans: 6993
3			SFLDTVKNMALNAAKSAGVSVLKTLSCKLSKEC				2823	1	1	692.173	3455.83	5	3455.82	0.0111	0	221.12	5.8e-21	R		-			File2833 Spectrum7507 scans: 6992
3			SFLDTVKNMALNAAKSAGVSVLKTLSCKLSKEC				2825	1	1	692.173	3455.83	5	3455.82	0.012	0	42.06	0.0045	R		-			File2833 Spectrum7757 scans: 7585
3			SFLDTVKNMALNAAKSAGVSVLKTLSCKLSKEC				2826	1	1	692.173	3455.83	5	3455.82	0.012	0	123.1	3.5e-11	R		-			File2833 Spectrum7758 scans: 7586
3			SFLDTVKNMALNAAKSAGVSVLKTLSCKLSKEC				2827	1	1	692.174	3455.83	5	3455.82	0.0147	0	48.07	0.0011	R		-			File2833 Spectrum7389 scans: 6821
3			SFLDTVKNMALNAAKSAGVSVLKTLSCKLSKEC				2828	1	1	692.174	3455.83	5	3455.82	0.0147	0	71.11	5.7e-06	R		-			File2833 Spectrum7388 scans: 6820
3			SFLDTVKNMALNAAKSAGVSVLKTLSCKLSKEC				2829	1	1	692.174	3455.83	5	3455.82	0.0147	0	42.2	0.0044	R		-			File2833 Spectrum7387 scans: 6819
4	tr|D5LXG4|D5LXG4_ODOSH	Odorranain-F-SHa antimicrobial protein OS=Odorrana schmackeri PE=2 SV=1	GFMDTAKN	6182	7766	75	79	1	1	442.203	882.392	2	882.39	0.0013	0	34.22	0.011	R		A			File2833 Spectrum4146 scans: 1470
4			GFMDTAKN				80	1	1	442.203	882.392	2	882.39	0.0013	0	48.55	0.00041	R		A			File2833 Spectrum4145 scans: 1469
4			GFMDTAKN				81	1	1	442.203	882.392	2	882.39	0.0013	0	54.49	0.0001	R		A			File2833 Spectrum4144 scans: 1468
4			GFMDTAKNAA				217	1	1	513.24	1024.47	2	1024.46	0.0009	0	30.19	0.022	R		K			File2833 Spectrum4251 scans: 1678
4			GFMDTAKNAA				218	1	1	513.24	1024.47	2	1024.46	0.0009	0	45.42	0.00066	R		K			File2833 Spectrum4250 scans: 1677
4			GFMDTAKNAA				219	1	1	513.24	1024.47	2	1024.46	0.0009	0	40.24	0.0022	R		K			File2833 Spectrum4249 scans: 1676
4			GFMDTAKNAAKN				511	1	1	423.209	1266.61	3	1266.6	0.0026	0	63.88	1.9e-05	R		V			File2833 Spectrum4178 scans: 1535
4			GFMDTAKNAAKN				512	1	1	423.209	1266.61	3	1266.6	0.0026	0	62.36	2.7e-05	R		V			File2833 Spectrum4179 scans: 1536
4			GFMDTAKNAAKN				513	1	1	423.209	1266.61	3	1266.6	0.0026	0	69.57	5.2e-06	R		V			File2833 Spectrum4177 scans: 1534
4			VTLLDKLKCKITGGC				913	1	1	531.304	1590.89	3	1590.88	0.0059	0	77.28	5.4e-07	A		-			File2833 Spectrum5298 scans: 3214
4			VTLLDKLKCKITGGC				914	1	1	531.304	1590.89	3	1590.88	0.0059	0	62.42	1.6e-05	A		-			File2833 Spectrum5297 scans: 3213
4			VTLLDKLKCKITGGC				915	1	1	531.304	1590.89	3	1590.88	0.0059	0	61.99	1.8e-05	A		-			File2833 Spectrum5296 scans: 3212
4			VAVTLLDKLKCKITGGC				1030	1	1	588.005	1760.99	3	1760.99	0.0037	0	117.56	7e-11	N		-			File2833 Spectrum5379 scans: 3416
4			VAVTLLDKLKCKITGGC				1031	1	1	588.005	1760.99	3	1760.99	0.0037	0	87.36	7.3e-08	N		-			File2833 Spectrum5378 scans: 3415
4			VAVTLLDKLKCKITGGC				1032	1	1	588.005	1760.99	3	1760.99	0.0037	0	96.71	8.5e-09	N		-			File2833 Spectrum5377 scans: 3414
4			NVAVTLLDKLKCKITGGC				1162	1	1	626.02	1875.04	3	1875.03	0.0048	0	111.19	4e-10	K		-			File2833 Spectrum5835 scans: 4267
4			NVAVTLLDKLKCKITGGC				1163	1	1	626.02	1875.04	3	1875.03	0.0048	0	121.28	4e-11	K		-			File2833 Spectrum5834 scans: 4266
4			NVAVTLLDKLKCKITGGC				1164	1	1	626.02	1875.04	3	1875.03	0.0048	0	95.49	1.5e-08	K		-			File2833 Spectrum5833 scans: 4265
4			NVAVTLLDKLKCKITGGC				1165	1	1	938.527	1875.04	2	1875.03	0.0065	0	124.36	2.2e-11	K		-			File2833 Spectrum5838 scans: 4284
4			NVAVTLLDKLKCKITGGC				1166	1	1	938.527	1875.04	2	1875.03	0.0065	0	127.38	1.1e-11	K		-			File2833 Spectrum5837 scans: 4283
4			NVAVTLLDKLKCKITGGC				1167	1	1	938.527	1875.04	2	1875.03	0.0065	0	141.98	3.8e-13	K		-			File2833 Spectrum5836 scans: 4282
4			KNVAVTLLDKLKCKITGGC				1333	1	1	401.633	2003.13	5	2003.13	0.0004	0	65.13	1.4e-05	A		-			File2833 Spectrum5511 scans: 3806
4			KNVAVTLLDKLKCKITGGC				1334	1	1	401.633	2003.13	5	2003.13	0.0004	0	65.51	1.2e-05	A		-			File2833 Spectrum5510 scans: 3805
4			KNVAVTLLDKLKCKITGGC				1335	1	1	401.633	2003.13	5	2003.13	0.0004	0	62.69	2.4e-05	A		-			File2833 Spectrum5509 scans: 3804
4			KNVAVTLLDKLKCKITGGC				1336	1	1	501.789	2003.13	4	2003.13	0.0008	0	92.52	2.4e-08	A		-			File2833 Spectrum5550 scans: 3861
4			KNVAVTLLDKLKCKITGGC				1337	1	1	501.789	2003.13	4	2003.13	0.0008	0	93	2.2e-08	A		-			File2833 Spectrum5549 scans: 3860
4			KNVAVTLLDKLKCKITGGC				1338	1	1	501.789	2003.13	4	2003.13	0.0008	0	92.05	2.7e-08	A		-			File2833 Spectrum5548 scans: 3859
4			KNVAVTLLDKLKCKITGGC				1339	1	1	1002.57	2003.13	2	2003.13	0.0009	0	194.42	1.2e-18	A		-			File2833 Spectrum5520 scans: 3818
4			KNVAVTLLDKLKCKITGGC				1340	1	1	1002.57	2003.13	2	2003.13	0.0009	0	174.49	1.2e-16	A		-			File2833 Spectrum5519 scans: 3817
4			KNVAVTLLDKLKCKITGGC				1341	1	1	1002.57	2003.13	2	2003.13	0.0009	0	167.27	6.3e-16	A		-			File2833 Spectrum5518 scans: 3816
4			KNVAVTLLDKLKCKITGGC				1342	1	1	668.719	2003.13	3	2003.13	0.0069	0	140.7	3e-13	A		-			File2833 Spectrum5502 scans: 3794
4			KNVAVTLLDKLKCKITGGC				1343	1	1	668.719	2003.13	3	2003.13	0.0069	0	152.53	1.9e-14	A		-			File2833 Spectrum5501 scans: 3793
4			KNVAVTLLDKLKCKITGGC				1344	1	1	668.719	2003.13	3	2003.13	0.0069	0	148.89	4.5e-14	A		-			File2833 Spectrum5500 scans: 3792
4			KNVAVTLLDKLKCKITGGC				1345	1	1	501.791	2003.13	4	2003.13	0.0079	0	87.98	5.3e-08	A		-			File2833 Spectrum5499 scans: 3790
4			KNVAVTLLDKLKCKITGGC				1346	1	1	501.791	2003.13	4	2003.13	0.0079	0	92.92	1.7e-08	A		-			File2833 Spectrum5498 scans: 3789
4			KNVAVTLLDKLKCKITGGC				1347	1	1	501.791	2003.13	4	2003.13	0.0079	0	93.8	1.4e-08	A		-			File2833 Spectrum5497 scans: 3788
4			NAAKNVAVTLLDKLKCKITGGC				1597	1	1	565.82	2259.25	4	2259.24	0.0064	0	99.61	5e-09	K		-			File2833 Spectrum5763 scans: 4164
4			NAAKNVAVTLLDKLKCKITGGC				1598	1	1	565.82	2259.25	4	2259.24	0.0064	0	116.48	1e-10	K		-			File2833 Spectrum5762 scans: 4163
4			NAAKNVAVTLLDKLKCKITGGC				1599	1	1	565.82	2259.25	4	2259.24	0.0064	0	97.19	8.8e-09	K		-			File2833 Spectrum5761 scans: 4162
4			KNAAKNVAVTLLDKLKCKITGGC				1669	1	1	597.843	2387.34	4	2387.34	0.0028	0	115.57	1e-10	A		-			File2833 Spectrum5445 scans: 3673
4			KNAAKNVAVTLLDKLKCKITGGC				1670	1	1	597.843	2387.34	4	2387.34	0.0028	0	115.96	9.1e-11	A		-			File2833 Spectrum5444 scans: 3672
4			KNAAKNVAVTLLDKLKCKITGGC				1671	1	1	597.843	2387.34	4	2387.34	0.0028	0	103.81	1.5e-09	A		-			File2833 Spectrum5443 scans: 3671
4			FMDTAKNAAKNVAVTLLDKLKCKITGGC				2164	1	1	739.15	2952.57	4	2952.56	0.0119	0	163.77	3.1e-15	G		-			File2833 Spectrum6120 scans: 4707
4			FMDTAKNAAKNVAVTLLDKLKCKITGGC				2165	1	1	739.15	2952.57	4	2952.56	0.0119	0	120.33	6.9e-11	G		-			File2833 Spectrum6118 scans: 4705
4			FMDTAKNAAKNVAVTLLDKLKCKITGGC				2166	1	1	739.15	2952.57	4	2952.56	0.0119	0	169.94	7.6e-16	G		-			File2833 Spectrum6119 scans: 4706
4			GFMDTAKNAAKNVAVTLLDKLKCKITGGC				2239	1	1	602.923	3009.58	5	3009.58	-0.0016	0	124.9	2.5e-11	R		-			File2833 Spectrum5598 scans: 3942
4			GFMDTAKNAAKNVAVTLLDKLKCKITGGC				2240	1	1	602.923	3009.58	5	3009.58	-0.0016	0	109.48	8.7e-10	R		-			File2833 Spectrum5597 scans: 3941
4			GFMDTAKNAAKNVAVTLLDKLKCKITGGC				2241	1	1	602.923	3009.58	5	3009.58	-0.0016	0	114.08	3e-10	R		-			File2833 Spectrum5596 scans: 3940
4			GFMDTAKNAAKNVAVTLLDKLKCKITGGC				2242	1	1	502.604	3009.58	6	3009.58	0.0012	0	91.06	6.1e-08	R		-			File2833 Spectrum6564 scans: 5492
4			GFMDTAKNAAKNVAVTLLDKLKCKITGGC				2243	1	1	502.604	3009.58	6	3009.58	0.0012	0	78.41	1.1e-06	R		-			File2833 Spectrum6563 scans: 5491
4			GFMDTAKNAAKNVAVTLLDKLKCKITGGC				2244	1	1	502.604	3009.58	6	3009.58	0.0012	0	124.58	2.7e-11	R		-			File2833 Spectrum6562 scans: 5490
4			GFMDTAKNAAKNVAVTLLDKLKCKITGGC				2245	1	1	602.924	3009.58	5	3009.58	0.0032	0	124.22	3e-11	R		-			File2833 Spectrum6555 scans: 5480
4			GFMDTAKNAAKNVAVTLLDKLKCKITGGC				2246	1	1	602.924	3009.58	5	3009.58	0.0032	0	119.63	8.7e-11	R		-			File2833 Spectrum6554 scans: 5479
4			GFMDTAKNAAKNVAVTLLDKLKCKITGGC				2247	1	1	602.924	3009.58	5	3009.58	0.0032	0	122.18	4.8e-11	R		-			File2833 Spectrum6553 scans: 5478
4			GFMDTAKNAAKNVAVTLLDKLKCKITGGC				2248	1	1	753.404	3009.59	4	3009.58	0.0038	0	88.08	1.3e-07	R		-			File2833 Spectrum5601 scans: 3946
4			GFMDTAKNAAKNVAVTLLDKLKCKITGGC				2249	1	1	753.404	3009.59	4	3009.58	0.0038	0	94.75	2.7e-08	R		-			File2833 Spectrum5600 scans: 3945
4			GFMDTAKNAAKNVAVTLLDKLKCKITGGC				2250	1	1	753.404	3009.59	4	3009.58	0.0038	0	76.77	1.7e-06	R		-			File2833 Spectrum5599 scans: 3944
4			GFMDTAKNAAKNVAVTLLDKLKCKITGGC				2251	1	1	1004.2	3009.59	3	3009.58	0.0057	0	200.21	7.2e-19	R		-			File2833 Spectrum6561 scans: 5488
4			GFMDTAKNAAKNVAVTLLDKLKCKITGGC				2252	1	1	1004.2	3009.59	3	3009.58	0.0057	0	166.05	1.9e-15	R		-			File2833 Spectrum6560 scans: 5487
4			GFMDTAKNAAKNVAVTLLDKLKCKITGGC				2253	1	1	1004.2	3009.59	3	3009.58	0.0057	0	126.43	1.7e-11	R		-			File2833 Spectrum6559 scans: 5486
4			GFMDTAKNAAKNVAVTLLDKLKCKITGGC				2254	1	1	602.925	3009.59	5	3009.58	0.0057	0	125.17	2.3e-11	R		-			File2833 Spectrum6609 scans: 5552
4			GFMDTAKNAAKNVAVTLLDKLKCKITGGC				2255	1	1	602.925	3009.59	5	3009.58	0.0057	0	116.58	1.7e-10	R		-			File2833 Spectrum6608 scans: 5551
4			GFMDTAKNAAKNVAVTLLDKLKCKITGGC				2256	1	1	602.925	3009.59	5	3009.58	0.0057	0	109.25	9e-10	R		-			File2833 Spectrum6607 scans: 5550
4			GFMDTAKNAAKNVAVTLLDKLKCKITGGC				2257	1	1	602.925	3009.59	5	3009.58	0.0063	0	93.89	3.2e-08	R		-			File2833 Spectrum6015 scans: 4523
4			GFMDTAKNAAKNVAVTLLDKLKCKITGGC				2258	1	1	602.925	3009.59	5	3009.58	0.0063	0	82.41	4.5e-07	R		-			File2833 Spectrum6014 scans: 4522
4			GFMDTAKNAAKNVAVTLLDKLKCKITGGC				2259	1	1	602.925	3009.59	5	3009.58	0.0063	0	109.28	9.2e-10	R		-			File2833 Spectrum6013 scans: 4521
4			GFMDTAKNAAKNVAVTLLDKLKCKITGGC				2260	1	1	753.405	3009.59	4	3009.58	0.0082	0	185.54	2.3e-17	R		-			File2833 Spectrum6018 scans: 4527
4			GFMDTAKNAAKNVAVTLLDKLKCKITGGC				2261	1	1	753.405	3009.59	4	3009.58	0.0082	0	130.24	7.8e-12	R		-			File2833 Spectrum6017 scans: 4526
4			GFMDTAKNAAKNVAVTLLDKLKCKITGGC				2262	1	1	753.405	3009.59	4	3009.58	0.0082	0	126.69	1.8e-11	R		-			File2833 Spectrum6016 scans: 4525
4			GFMDTAKNAAKNVAVTLLDKLKCKITGGC				2263	1	1	753.405	3009.59	4	3009.58	0.0112	0	136.06	1.9e-12	R		-			File2833 Spectrum6615 scans: 5560
4			GFMDTAKNAAKNVAVTLLDKLKCKITGGC				2264	1	1	753.405	3009.59	4	3009.58	0.0112	0	147.08	1.5e-13	R		-			File2833 Spectrum6614 scans: 5559
4			GFMDTAKNAAKNVAVTLLDKLKCKITGGC				2265	1	1	753.405	3009.59	4	3009.58	0.0112	0	117.13	1.5e-10	R		-			File2833 Spectrum6613 scans: 5558
4			GFMDTAKNAAKNVAVTLLDKLKCKITGGC				2266	1	1	753.406	3009.59	4	3009.58	0.0128	0	152.23	4.6e-14	R		-			File2833 Spectrum6558 scans: 5484
4			GFMDTAKNAAKNVAVTLLDKLKCKITGGC				2267	1	1	753.406	3009.59	4	3009.58	0.0128	0	154.39	2.8e-14	R		-			File2833 Spectrum6557 scans: 5483
4			GFMDTAKNAAKNVAVTLLDKLKCKITGGC				2268	1	1	753.406	3009.59	4	3009.58	0.0128	0	160.15	7.4e-15	R		-			File2833 Spectrum6556 scans: 5482
5	tr|D6R6Q7|D6R6Q7_ODOSH	Brevinin-2SHa antimicrobial peptide OS=Odorrana schmackeri PE=2 SV=1	KTLSCKLSKEC	4688	8385	59	457	1	0	413.887	1238.64	3	1238.64	0.0019	0	59.82	5.6e-05	L		-			File2833 Spectrum4116 scans: 1392
5			KTLSCKLSKEC				458	1	0	413.887	1238.64	3	1238.64	0.0019	0	48.1	0.00083	L		-			File2833 Spectrum4115 scans: 1391
5			KTLSCKLSKEC				459	1	0	413.887	1238.64	3	1238.64	0.0019	0	54.82	0.00018	L		-			File2833 Spectrum4114 scans: 1390
5			GLIDTVKNMAINA				658	1	1	680.372	1358.73	2	1358.72	0.006	0	51.94	0.00052	R		A			File2833 Spectrum5292 scans: 3206
5			GLIDTVKNMAINA				659	1	1	680.372	1358.73	2	1358.72	0.006	0	64.18	3.1e-05	R		A			File2833 Spectrum5290 scans: 3204
5			GLIDTVKNMAINA				660	1	1	680.372	1358.73	2	1358.72	0.006	0	68.5	1.1e-05	R		A			File2833 Spectrum5291 scans: 3205
5			GLIDTVKNMAINAA				745	1	1	715.891	1429.77	2	1429.76	0.0068	0	66.19	2.5e-05	R		K			File2833 Spectrum5334 scans: 3289
5			GLIDTVKNMAINAA				746	1	1	715.891	1429.77	2	1429.76	0.0068	0	50.03	0.001	R		K			File2833 Spectrum5333 scans: 3288
5			GLIDTVKNMAINAA				747	1	1	715.891	1429.77	2	1429.76	0.0068	0	53.03	0.00051	R		K			File2833 Spectrum5332 scans: 3287
5			VLKTLSCKLSKEC				775	1	0	484.604	1450.79	3	1450.79	0.0028	0	54.21	0.00021	S		-			File2833 Spectrum4299 scans: 1742
5			VLKTLSCKLSKEC				776	1	0	484.604	1450.79	3	1450.79	0.0028	0	86.71	1.2e-07	S		-			File2833 Spectrum4298 scans: 1741
5			VLKTLSCKLSKEC				777	1	0	484.604	1450.79	3	1450.79	0.0028	0	74.08	2.1e-06	S		-			File2833 Spectrum4297 scans: 1740
5			MSVLKTLSCKLSKEC				958	1	1	557.294	1668.86	3	1668.86	0.0002	0	95.57	2.6e-08	G		-			File2833 Spectrum4908 scans: 2618
5			MSVLKTLSCKLSKEC				959	1	1	557.294	1668.86	3	1668.86	0.0002	0	96.57	2e-08	G		-			File2833 Spectrum4907 scans: 2617
5			MSVLKTLSCKLSKEC				960	1	1	557.294	1668.86	3	1668.86	0.0002	0	102.21	5.5e-09	G		-			File2833 Spectrum4906 scans: 2616
5			KSAGMSVLKTLSCKLSKEC				1366	1	1	504.019	2012.05	4	2012.05	0.0014	0	109.03	1e-09	A		-			File2833 Spectrum4893 scans: 2598
5			KSAGMSVLKTLSCKLSKEC				1367	1	1	504.019	2012.05	4	2012.05	0.0014	0	115.81	2.2e-10	A		-			File2833 Spectrum4892 scans: 2597
5			KSAGMSVLKTLSCKLSKEC				1368	1	1	504.019	2012.05	4	2012.05	0.0014	0	115.86	2.1e-10	A		-			File2833 Spectrum4891 scans: 2596
5			KSAGMSVLKTLSCKLSKEC				1369	1	1	671.69	2012.05	3	2012.05	0.0023	0	111.02	6.9e-10	A		-			File2833 Spectrum4899 scans: 2606
5			KSAGMSVLKTLSCKLSKEC				1370	1	1	671.69	2012.05	3	2012.05	0.0023	0	117.5	1.5e-10	A		-			File2833 Spectrum4898 scans: 2605
5			KSAGMSVLKTLSCKLSKEC				1371	1	1	671.69	2012.05	3	2012.05	0.0023	0	118.33	1.3e-10	A		-			File2833 Spectrum4897 scans: 2604
5			AKSAGMSVLKTLSCKLSKEC				1495	1	1	521.779	2083.09	4	2083.08	0.0037	0	133.29	4e-12	A		-			File2833 Spectrum4962 scans: 2690
5			AKSAGMSVLKTLSCKLSKEC				1496	1	1	521.779	2083.09	4	2083.08	0.0037	0	127.14	1.6e-11	A		-			File2833 Spectrum4961 scans: 2689
5			AKSAGMSVLKTLSCKLSKEC				1497	1	1	521.779	2083.09	4	2083.08	0.0037	0	101.94	5.4e-09	A		-			File2833 Spectrum4960 scans: 2688
5			TVKNMAINAAKSAGMSVLKTLSCKLSKEC				2293	1	1	606.124	3025.58	5	3025.58	0.0044	0	154.96	2.6e-14	D		-			File2833 Spectrum5670 scans: 4039
5			TVKNMAINAAKSAGMSVLKTLSCKLSKEC				2294	1	1	606.124	3025.58	5	3025.58	0.0044	0	147.3	1.5e-13	D		-			File2833 Spectrum5669 scans: 4038
5			TVKNMAINAAKSAGMSVLKTLSCKLSKEC				2295	1	1	606.124	3025.58	5	3025.58	0.0044	0	122.11	5e-11	D		-			File2833 Spectrum5668 scans: 4037
5			IDTVKNMAINAAKSAGMSVLKTLSCKLSKEC				2440	1	1	651.746	3253.69	5	3253.69	0.0038	0	124.04	4.1e-11	L		-			File2833 Spectrum6078 scans: 4630
5			IDTVKNMAINAAKSAGMSVLKTLSCKLSKEC				2441	1	1	651.746	3253.69	5	3253.69	0.0038	0	107.31	1.9e-09	L		-			File2833 Spectrum6077 scans: 4629
5			IDTVKNMAINAAKSAGMSVLKTLSCKLSKEC				2442	1	1	651.746	3253.69	5	3253.69	0.0038	0	79.37	1.2e-06	L		-			File2833 Spectrum6076 scans: 4628
5			GLIDTVKNMAINAAKSAGMSVLKTLSCKLSKEC				2680	1	1	571.64	3423.8	6	3423.8	0.0007	0	159.03	1.3e-14	R		-			File2833 Spectrum7542 scans: 7038
5			GLIDTVKNMAINAAKSAGMSVLKTLSCKLSKEC				2681	1	1	571.64	3423.8	6	3423.8	0.0007	0	166.9	2.1e-15	R		-			File2833 Spectrum7541 scans: 7037
5			GLIDTVKNMAINAAKSAGMSVLKTLSCKLSKEC				2682	1	1	571.64	3423.8	6	3423.8	0.0007	0	134.87	3.3e-12	R		-			File2833 Spectrum7540 scans: 7036
5			GLIDTVKNMAINAAKSAGMSVLKTLSCKLSKEC				2683	1	1	571.64	3423.8	6	3423.8	0.0011	0	158.88	1.2e-14	R		-			File2833 Spectrum7602 scans: 7118
5			GLIDTVKNMAINAAKSAGMSVLKTLSCKLSKEC				2684	1	1	571.64	3423.8	6	3423.8	0.0011	0	183.09	4.7e-17	R		-			File2833 Spectrum7601 scans: 7117
5			GLIDTVKNMAINAAKSAGMSVLKTLSCKLSKEC				2685	1	1	571.64	3423.8	6	3423.8	0.0011	0	130.61	8.3e-12	R		-			File2833 Spectrum7600 scans: 7116
5			GLIDTVKNMAINAAKSAGMSVLKTLSCKLSKEC				2686	1	1	856.957	3423.8	4	3423.8	0.0044	0	129.85	9.2e-12	R		-			File2833 Spectrum7677 scans: 7218
5			GLIDTVKNMAINAAKSAGMSVLKTLSCKLSKEC				2687	1	1	856.957	3423.8	4	3423.8	0.0044	0	142.95	4.5e-13	R		-			File2833 Spectrum7676 scans: 7217
5			GLIDTVKNMAINAAKSAGMSVLKTLSCKLSKEC				2688	1	1	856.957	3423.8	4	3423.8	0.0044	0	108.72	1.2e-09	R		-			File2833 Spectrum7675 scans: 7216
5			GLIDTVKNMAINAAKSAGMSVLKTLSCKLSKEC				2689	1	1	856.957	3423.8	4	3423.8	0.0046	0	145.42	2.5e-13	R		-			File2833 Spectrum7623 scans: 7146
5			GLIDTVKNMAINAAKSAGMSVLKTLSCKLSKEC				2690	1	1	856.957	3423.8	4	3423.8	0.0046	0	157.32	1.6e-14	R		-			File2833 Spectrum7622 scans: 7145
5			GLIDTVKNMAINAAKSAGMSVLKTLSCKLSKEC				2691	1	1	856.957	3423.8	4	3423.8	0.0046	0	128.63	1.2e-11	R		-			File2833 Spectrum7621 scans: 7144
5			GLIDTVKNMAINAAKSAGMSVLKTLSCKLSKEC				2692	1	1	685.768	3423.8	5	3423.8	0.0063	0	31.64	0.065	R		-			File2833 Spectrum7398 scans: 6835
5			GLIDTVKNMAINAAKSAGMSVLKTLSCKLSKEC				2693	1	1	685.768	3423.8	5	3423.8	0.0063	0	23.36	0.44	R		-			File2833 Spectrum7397 scans: 6834
5			GLIDTVKNMAINAAKSAGMSVLKTLSCKLSKEC				2695	1	1	856.958	3423.8	4	3423.8	0.0071	0	134.02	3.7e-12	R		-			File2833 Spectrum7566 scans: 7070
5			GLIDTVKNMAINAAKSAGMSVLKTLSCKLSKEC				2696	1	1	856.958	3423.8	4	3423.8	0.0071	0	159.12	1.1e-14	R		-			File2833 Spectrum7565 scans: 7069
5			GLIDTVKNMAINAAKSAGMSVLKTLSCKLSKEC				2697	1	1	856.958	3423.8	4	3423.8	0.0071	0	135.83	2.4e-12	R		-			File2833 Spectrum7564 scans: 7068
5			GLIDTVKNMAINAAKSAGMSVLKTLSCKLSKEC				2698	1	1	685.768	3423.8	5	3423.8	0.0088	0	96.31	2.1e-08	R		-			File2833 Spectrum7575 scans: 7082
5			GLIDTVKNMAINAAKSAGMSVLKTLSCKLSKEC				2699	1	1	685.768	3423.8	5	3423.8	0.0088	0	88.48	1.3e-07	R		-			File2833 Spectrum7574 scans: 7081
5			GLIDTVKNMAINAAKSAGMSVLKTLSCKLSKEC				2700	1	1	685.768	3423.8	5	3423.8	0.0088	0	78.39	1.3e-06	R		-			File2833 Spectrum7573 scans: 7080
5			GLIDTVKNMAINAAKSAGMSVLKTLSCKLSKEC				2701	1	1	685.769	3423.81	5	3423.8	0.0103	0	92.51	5.2e-08	R		-			File2833 Spectrum7521 scans: 7010
5			GLIDTVKNMAINAAKSAGMSVLKTLSCKLSKEC				2702	1	1	685.769	3423.81	5	3423.8	0.0103	0	108.28	1.4e-09	R		-			File2833 Spectrum7520 scans: 7009
5			GLIDTVKNMAINAAKSAGMSVLKTLSCKLSKEC				2703	1	1	685.769	3423.81	5	3423.8	0.0103	0	118.21	1.4e-10	R		-			File2833 Spectrum7519 scans: 7008
5			GLIDTVKNMAINAAKSAGMSVLKTLSCKLSKEC				2704	1	1	856.959	3423.81	4	3423.8	0.0117	0	147.52	1.6e-13	R		-			File2833 Spectrum7512 scans: 6998
5			GLIDTVKNMAINAAKSAGMSVLKTLSCKLSKEC				2705	1	1	856.959	3423.81	4	3423.8	0.0117	0	176.7	1.9e-16	R		-			File2833 Spectrum7511 scans: 6997
5			GLIDTVKNMAINAAKSAGMSVLKTLSCKLSKEC				2706	1	1	856.959	3423.81	4	3423.8	0.0117	0	102.01	5.7e-09	R		-			File2833 Spectrum7510 scans: 6996
5			GLIDTVKNMAINAAKSAGMSVLKTLSCKLSKEC				2707	1	1	685.77	3423.81	5	3423.8	0.0158	0	128.53	1.3e-11	R		-			File2833 Spectrum6393 scans: 5238
5			GLIDTVKNMAINAAKSAGMSVLKTLSCKLSKEC				2708	1	1	685.77	3423.81	5	3423.8	0.0158	0	98.95	1.1e-08	R		-			File2833 Spectrum6392 scans: 5237
5			GLIDTVKNMAINAAKSAGMSVLKTLSCKLSKEC				2709	1	1	685.77	3423.81	5	3423.8	0.0158	0	94.4	3.3e-08	R		-			File2833 Spectrum6391 scans: 5236
6	tr|B0B2H7|B0B2H7_ODOSH	Nigrocin-2S OS=Odorrana schmackeri GN=nig-2 PE=2 SV=1	GILSGILGAG	3978	7229	81	70	1	1	429.259	856.503	2	856.502	0.0009	0	62.51	4.1e-05	R		K			File2833 Spectrum5586 scans: 3926
6			GILSGILGAG				71	1	1	429.259	856.503	2	856.502	0.0009	0	67.92	1.2e-05	R		K			File2833 Spectrum5585 scans: 3925
6			GILSGILGAG				72	1	1	429.259	856.503	2	856.502	0.0009	0	68.53	1e-05	R		K			File2833 Spectrum5584 scans: 3924
6			GILSGILGAGKS				280	1	1	536.824	1071.63	2	1071.63	0.0046	0	52.53	0.00029	R		L			File2833 Spectrum5289 scans: 3202
6			GILSGILGAGKS				281	1	1	536.824	1071.63	2	1071.63	0.0046	0	53.21	0.00025	R		L			File2833 Spectrum5288 scans: 3201
6			GILSGILGAGKS				282	1	1	536.824	1071.63	2	1071.63	0.0046	0	57.99	8.4e-05	R		L			File2833 Spectrum5287 scans: 3200
6			KSLVCGLSGLC				289	1	1	540.284	1078.55	2	1078.55	0.0011	0	50.27	0.00045	G		-			File2833 Spectrum4830 scans: 2514
6			KSLVCGLSGLC				290	1	1	540.284	1078.55	2	1078.55	0.0011	0	61.15	3.6e-05	G		-			File2833 Spectrum4829 scans: 2513
6			KSLVCGLSGLC				291	1	1	540.284	1078.55	2	1078.55	0.0011	0	61.87	3.1e-05	G		-			File2833 Spectrum4828 scans: 2512
6			KSLVCGLSGLC				292	1	1	540.284	1078.55	2	1078.55	0.0023	0	43.66	0.0016	G		-			File2833 Spectrum5148 scans: 2949
6			KSLVCGLSGLC				293	1	1	540.284	1078.55	2	1078.55	0.0023	0	44.62	0.0013	G		-			File2833 Spectrum5147 scans: 2948
6			KSLVCGLSGLC				294	1	1	540.284	1078.55	2	1078.55	0.0023	0	47.88	0.00062	G		-			File2833 Spectrum5146 scans: 2947
6			KSLVCGLSGLC				295	1	1	540.285	1078.56	2	1078.55	0.0042	0	44.46	0.0017	G		-			File2833 Spectrum5202 scans: 3024
6			KSLVCGLSGLC				296	1	1	540.285	1078.56	2	1078.55	0.0042	0	38.13	0.0074	G		-			File2833 Spectrum5201 scans: 3023
6			KSLVCGLSGLC				297	1	1	540.285	1078.56	2	1078.55	0.0042	0	46.52	0.0011	G		-			File2833 Spectrum5200 scans: 3022
6			GKSLVCGLSGLC				343	1	1	568.794	1135.57	2	1135.57	0.0005	0	51.53	0.00037	A		-			File2833 Spectrum5190 scans: 3007
6			GKSLVCGLSGLC				344	1	1	568.794	1135.57	2	1135.57	0.0005	0	52.29	0.00031	A		-			File2833 Spectrum5189 scans: 3006
6			GKSLVCGLSGLC				345	1	1	568.794	1135.57	2	1135.57	0.0005	0	51.63	0.00036	A		-			File2833 Spectrum5188 scans: 3005
6			GILSGILGAGKSL				391	1	1	593.366	1184.72	2	1184.71	0.0041	0	68.58	3.1e-06	R		V			File2833 Spectrum5755 scans: 4154
6			GILSGILGAGKSL				392	1	1	593.366	1184.72	2	1184.71	0.0041	0	55.17	6.8e-05	R		V			File2833 Spectrum5756 scans: 4155
6			GILSGILGAGKSL				393	1	1	593.366	1184.72	2	1184.71	0.0041	0	71.7	1.5e-06	R		V			File2833 Spectrum5757 scans: 4156
6			DEEVAKMEEI				394	1	1	596.774	1191.53	2	1191.53	0.0015	0	43.91	0.0015	R		K			File2833 Spectrum4431 scans: 1963
6			DEEVAKMEEI				395	1	1	596.774	1191.53	2	1191.53	0.0015	0	44.46	0.0013	R		K			File2833 Spectrum4430 scans: 1962
6			DEEVAKMEEI				396	1	1	596.774	1191.53	2	1191.53	0.0015	0	44.82	0.0012	R		K			File2833 Spectrum4429 scans: 1961
6			AGKSLVCGLSGLC				406	1	1	604.314	1206.61	2	1206.61	0.0028	0	48.39	0.0008	G		-			File2833 Spectrum5211 scans: 3036
6			AGKSLVCGLSGLC				407	1	1	604.314	1206.61	2	1206.61	0.0028	0	53.33	0.00026	G		-			File2833 Spectrum5210 scans: 3035
6			AGKSLVCGLSGLC				408	1	1	604.314	1206.61	2	1206.61	0.0028	0	54.6	0.00019	G		-			File2833 Spectrum5209 scans: 3034
6			GAGKSLVCGLSGLC				493	1	1	632.824	1263.63	2	1263.63	0.0026	0	52.83	0.00027	L		-			File2833 Spectrum5220 scans: 3061
6			GAGKSLVCGLSGLC				494	1	1	632.824	1263.63	2	1263.63	0.0026	0	46.18	0.0013	L		-			File2833 Spectrum5219 scans: 3060
6			GAGKSLVCGLSGLC				495	1	1	632.824	1263.63	2	1263.63	0.0026	0	53.42	0.00024	L		-			File2833 Spectrum5218 scans: 3059
6			GILSGILGAGKSLV				532	1	1	642.407	1282.8	2	1282.8	0.0025	0	48.48	0.00029	R		C	Amidated (C-term)	0.00000000000000.1	File2833 Spectrum6000 scans: 4503
6			GILSGILGAGKSLV				533	1	1	642.407	1282.8	2	1282.8	0.0025	0	53.31	9.5e-05	R		C	Amidated (C-term)	0.00000000000000.1	File2833 Spectrum5999 scans: 4502
6			GILSGILGAGKSLV				534	1	1	642.407	1282.8	2	1282.8	0.0025	0	52.03	0.00013	R		C	Amidated (C-term)	0.00000000000000.1	File2833 Spectrum5998 scans: 4501
6			LGAGKSLVCGLSGLC				685	1	1	689.368	1376.72	2	1376.72	0.0062	0	65.64	1.3e-05	I		-			File2833 Spectrum5370 scans: 3401
6			LGAGKSLVCGLSGLC				686	1	1	689.368	1376.72	2	1376.72	0.0062	0	75.06	1.5e-06	I		-			File2833 Spectrum5369 scans: 3400
6			LGAGKSLVCGLSGLC				687	1	1	689.368	1376.72	2	1376.72	0.0062	0	83.52	2.1e-07	I		-			File2833 Spectrum5368 scans: 3399
6			GILSGILGAGKSLVCG				760	1	1	722.916	1443.82	2	1443.81	0.006	0	60.1	4.7e-05	R		L			File2833 Spectrum6159 scans: 4761
6			GILSGILGAGKSLVCG				761	1	1	722.916	1443.82	2	1443.81	0.006	0	74.8	1.6e-06	R		L			File2833 Spectrum6158 scans: 4760
6			GILSGILGAGKSLVCG				762	1	1	722.916	1443.82	2	1443.81	0.006	0	68.78	6.4e-06	R		L			File2833 Spectrum6157 scans: 4759
6			ILGAGKSLVCGLSGLC				838	1	1	745.909	1489.8	2	1489.8	0.004	0	74.39	2.3e-06	G		-			File2833 Spectrum5547 scans: 3855
6			ILGAGKSLVCGLSGLC				839	1	1	745.909	1489.8	2	1489.8	0.004	0	63.76	2.6e-05	G		-			File2833 Spectrum5546 scans: 3854
6			ILGAGKSLVCGLSGLC				840	1	1	745.909	1489.8	2	1489.8	0.004	0	79.14	7.6e-07	G		-			File2833 Spectrum5545 scans: 3853
6			GILGAGKSLVCGLSGLC				898	1	1	774.421	1546.83	2	1546.82	0.0061	0	78.47	1e-06	S		-			File2833 Spectrum5925 scans: 4402
6			GILGAGKSLVCGLSGLC				899	1	1	774.421	1546.83	2	1546.82	0.0061	0	74.44	2.6e-06	S		-			File2833 Spectrum5923 scans: 4400
6			GILGAGKSLVCGLSGLC				900	1	1	774.421	1546.83	2	1546.82	0.0061	0	87.53	1.3e-07	S		-			File2833 Spectrum5924 scans: 4401
6			SGILGAGKSLVCGLSGLC				928	1	1	817.935	1633.85	2	1633.85	0.0014	0	59.55	9.7e-05	L		-			File2833 Spectrum5946 scans: 4430
6			SGILGAGKSLVCGLSGLC				929	1	1	817.935	1633.85	2	1633.85	0.0014	0	67.48	1.6e-05	L		-			File2833 Spectrum5945 scans: 4429
6			SGILGAGKSLVCGLSGLC				930	1	1	817.935	1633.85	2	1633.85	0.0014	0	80.74	7.4e-07	L		-			File2833 Spectrum5944 scans: 4428
6			GILSGILGAGKSLVCGLSGL				1087	1	1	908.027	1814.04	2	1814.03	0.0052	0	118.5	4.8e-11	R		C			File2833 Spectrum7372 scans: 6789
6			GILSGILGAGKSLVCGLSGL				1088	1	1	908.027	1814.04	2	1814.03	0.0052	0	118.14	5.2e-11	R		C			File2833 Spectrum7373 scans: 6790
6			GILSGILGAGKSLVCGLSGL				1089	1	1	908.027	1814.04	2	1814.03	0.0052	0	80.69	2.9e-07	R		C			File2833 Spectrum7374 scans: 6791
6			ILSGILGAGKSLVCGLSGLC				1138	1	1	621.013	1860.02	3	1860.02	-0.0054	0	47.2	0.0011	G		-			File2833 Spectrum6573 scans: 5504
6			ILSGILGAGKSLVCGLSGLC				1139	1	1	621.013	1860.02	3	1860.02	-0.0054	0	66.3	1.3e-05	G		-			File2833 Spectrum6572 scans: 5503
6			ILSGILGAGKSLVCGLSGLC				1140	1	1	621.013	1860.02	3	1860.02	-0.0054	0	80.18	5.3e-07	G		-			File2833 Spectrum6571 scans: 5502
6			ILSGILGAGKSLVCGLSGLC				1141	1	1	931.019	1860.02	2	1860.02	0.0015	0	82.4	3.1e-07	G		-			File2833 Spectrum6570 scans: 5500
6			ILSGILGAGKSLVCGLSGLC				1142	1	1	931.019	1860.02	2	1860.02	0.0015	0	86.02	1.3e-07	G		-			File2833 Spectrum6569 scans: 5499
6			ILSGILGAGKSLVCGLSGLC				1143	1	1	931.019	1860.02	2	1860.02	0.0015	0	119.77	5.7e-11	G		-			File2833 Spectrum6568 scans: 5498
6			GILSGILGAGKSLVCGLSGLC				1234	1	1	959.529	1917.04	2	1917.04	0.0006	0	101.07	4.4e-09	R		-			File2833 Spectrum6867 scans: 5998
6			GILSGILGAGKSLVCGLSGLC				1235	1	1	959.529	1917.04	2	1917.04	0.0006	0	139.96	5.6e-13	R		-			File2833 Spectrum6865 scans: 5996
6			GILSGILGAGKSLVCGLSGLC				1236	1	1	959.529	1917.04	2	1917.04	0.0006	0	120.55	4.9e-11	R		-			File2833 Spectrum6866 scans: 5997
6			GILSGILGAGKSLVCGLSGLC				1237	1	1	959.529	1917.04	2	1917.04	0.0007	0	102.35	3.2e-09	R		-			File2833 Spectrum7139 scans: 6373
6			GILSGILGAGKSLVCGLSGLC				1238	1	1	959.529	1917.04	2	1917.04	0.0007	0	75.15	1.7e-06	R		-			File2833 Spectrum7140 scans: 6374
6			GILSGILGAGKSLVCGLSGLC				1239	1	1	959.529	1917.04	2	1917.04	0.0007	0	133.27	2.6e-12	R		-			File2833 Spectrum7138 scans: 6372
6			GILSGILGAGKSLVCGLSGLC				1240	1	1	959.529	1917.04	2	1917.04	0.0012	0	105.13	1.7e-09	R		-			File2833 Spectrum7584 scans: 7094
6			GILSGILGAGKSLVCGLSGLC				1241	1	1	959.529	1917.04	2	1917.04	0.0012	0	116.89	1.2e-10	R		-			File2833 Spectrum7583 scans: 7093
6			GILSGILGAGKSLVCGLSGLC				1242	1	1	959.529	1917.04	2	1917.04	0.0012	0	126.85	1.2e-11	R		-			File2833 Spectrum7582 scans: 7092
6			GILSGILGAGKSLVCGLSGLC				1243	1	1	959.53	1917.05	2	1917.04	0.0028	0	99.73	6.6e-09	R		-			File2833 Spectrum7470 scans: 6942
6			GILSGILGAGKSLVCGLSGLC				1244	1	1	959.53	1917.05	2	1917.04	0.0028	0	131.07	4.8e-12	R		-			File2833 Spectrum7469 scans: 6941
6			GILSGILGAGKSLVCGLSGLC				1245	1	1	959.53	1917.05	2	1917.04	0.0028	0	124.04	2.4e-11	R		-			File2833 Spectrum7468 scans: 6940
6			GILSGILGAGKSLVCGLSGLC				1246	1	1	640.023	1917.05	3	1917.04	0.003	0	69.64	6.3e-06	R		-			File2833 Spectrum7530 scans: 7022
6			GILSGILGAGKSLVCGLSGLC				1247	1	1	640.023	1917.05	3	1917.04	0.003	0	89.77	6.1e-08	R		-			File2833 Spectrum7528 scans: 7020
6			GILSGILGAGKSLVCGLSGLC				1248	1	1	640.023	1917.05	3	1917.04	0.003	0	66.21	1.4e-05	R		-			File2833 Spectrum7529 scans: 7021
6			GILSGILGAGKSLVCGLSGLC				1249	1	1	959.53	1917.05	2	1917.04	0.0031	0	117.3	1.1e-10	R		-			File2833 Spectrum7524 scans: 7014
6			GILSGILGAGKSLVCGLSGLC				1250	1	1	959.53	1917.05	2	1917.04	0.0031	0	131.95	3.7e-12	R		-			File2833 Spectrum7523 scans: 7013
6			GILSGILGAGKSLVCGLSGLC				1251	1	1	959.53	1917.05	2	1917.04	0.0031	0	134.98	1.8e-12	R		-			File2833 Spectrum7522 scans: 7012
6			GILSGILGAGKSLVCGLSGLC				1252	1	1	640.024	1917.05	3	1917.04	0.0076	0	61.94	3.8e-05	R		-			File2833 Spectrum7476 scans: 6950
6			GILSGILGAGKSLVCGLSGLC				1253	1	1	640.024	1917.05	3	1917.04	0.0076	0	89.09	7.2e-08	R		-			File2833 Spectrum7475 scans: 6949
6			GILSGILGAGKSLVCGLSGLC				1254	1	1	640.024	1917.05	3	1917.04	0.0076	0	93.69	2.5e-08	R		-			File2833 Spectrum7474 scans: 6948
6			DEEVAKMEEIKRGILSGILGAGKSLVCGLSGLC				2635	1	1	844.697	3374.76	4	3374.76	-0.0033	0	110.56	7.4e-10	R		-			File2833 Spectrum7128 scans: 6358
6			DEEVAKMEEIKRGILSGILGAGKSLVCGLSGLC				2636	1	1	844.697	3374.76	4	3374.76	-0.0033	0	91.99	5.4e-08	R		-			File2833 Spectrum7127 scans: 6357
6			DEEVAKMEEIKRGILSGILGAGKSLVCGLSGLC				2637	1	1	844.697	3374.76	4	3374.76	-0.0033	0	46.12	0.0021	R		-			File2833 Spectrum7126 scans: 6356
7	tr|C3RT05|C3RT05_9NEOB	Lividin-11 OS=Odorrana livida PE=2 SV=1	GFMDTAKN	2809	7708	67	79	1	0	442.203	882.392	2	882.39	0.0013	0	34.22	0.011	R		V			File2833 Spectrum4146 scans: 1470
7			GFMDTAKN				80	1	0	442.203	882.392	2	882.39	0.0013	0	48.55	0.00041	R		V			File2833 Spectrum4145 scans: 1469
7			GFMDTAKN				81	1	0	442.203	882.392	2	882.39	0.0013	0	54.49	0.0001	R		V			File2833 Spectrum4144 scans: 1468
7			GFMDTAKNVA				244	1	1	527.256	1052.5	2	1052.5	0.0013	0	30.11	0.058	R		K			File2833 Spectrum4356 scans: 1848
7			GFMDTAKNVA				245	1	1	527.256	1052.5	2	1052.5	0.0013	0	36.28	0.014	R		K			File2833 Spectrum4355 scans: 1847
7			GFMDTAKNVA				246	1	1	527.256	1052.5	2	1052.5	0.0013	0	46.6	0.0013	R		K			File2833 Spectrum4354 scans: 1846
7			VAATLLDKLKCKITGGC				1012	1	1	578.66	1732.96	3	1732.96	0.0014	0	99.38	7.8e-09	N		-			File2833 Spectrum5310 scans: 3232
7			VAATLLDKLKCKITGGC				1013	1	1	578.66	1732.96	3	1732.96	0.0014	0	92.05	4.2e-08	N		-			File2833 Spectrum5308 scans: 3230
7			VAATLLDKLKCKITGGC				1014	1	1	578.66	1732.96	3	1732.96	0.0014	0	104.51	2.4e-09	N		-			File2833 Spectrum5309 scans: 3231
7			KNVAATLLDKLKCKITGGC				1297	1	1	988.555	1975.1	2	1975.1	0.0004	0	170.33	4.7e-16	A		-			File2833 Spectrum5457 scans: 3690
7			KNVAATLLDKLKCKITGGC				1298	1	1	988.555	1975.1	2	1975.1	0.0004	0	151.78	3.3e-14	A		-			File2833 Spectrum5456 scans: 3689
7			KNVAATLLDKLKCKITGGC				1299	1	1	988.555	1975.1	2	1975.1	0.0004	0	126.82	1e-11	A		-			File2833 Spectrum5455 scans: 3688
7			KNVAATLLDKLKCKITGGC				1300	1	1	494.783	1975.1	4	1975.1	0.0064	0	79.36	6.1e-07	A		-			File2833 Spectrum5436 scans: 3661
7			KNVAATLLDKLKCKITGGC				1301	1	1	494.783	1975.1	4	1975.1	0.0064	0	80.65	4.5e-07	A		-			File2833 Spectrum5435 scans: 3660
7			KNVAATLLDKLKCKITGGC				1302	1	1	494.783	1975.1	4	1975.1	0.0064	0	96.45	1.2e-08	A		-			File2833 Spectrum5434 scans: 3659
7			KNVAATLLDKLKCKITGGC				1303	1	1	494.783	1975.1	4	1975.1	0.0069	0	79.65	4.4e-07	A		-			File2833 Spectrum5474 scans: 3748
7			KNVAATLLDKLKCKITGGC				1304	1	1	494.783	1975.1	4	1975.1	0.0069	0	91.82	2.7e-08	A		-			File2833 Spectrum5475 scans: 3749
7			KNVAATLLDKLKCKITGGC				1305	1	1	494.783	1975.1	4	1975.1	0.0069	0	87.76	6.8e-08	A		-			File2833 Spectrum5473 scans: 3747
7			KNVAATLLDKLKCKITGGC				1306	1	1	659.376	1975.11	3	1975.1	0.0094	0	152.42	2.4e-14	A		-			File2833 Spectrum5439 scans: 3665
7			KNVAATLLDKLKCKITGGC				1307	1	1	659.376	1975.11	3	1975.1	0.0094	0	132.33	2.5e-12	A		-			File2833 Spectrum5438 scans: 3664
7			KNVAATLLDKLKCKITGGC				1308	1	1	659.376	1975.11	3	1975.1	0.0094	0	124.83	1.4e-11	A		-			File2833 Spectrum5437 scans: 3663
7			NVAKNVAATLLDKLKCKITGGC				1597	2	0	565.82	2259.25	4	2259.24	0.0064	0	38.43	0.0066	K		-			File2833 Spectrum5763 scans: 4164
7			NVAKNVAATLLDKLKCKITGGC				1598	2	0	565.82	2259.25	4	2259.24	0.0064	0	38.82	0.006	K		-			File2833 Spectrum5762 scans: 4163
7			NVAKNVAATLLDKLKCKITGGC				1599	2	0	565.82	2259.25	4	2259.24	0.0064	0	32	0.029	K		-			File2833 Spectrum5761 scans: 4162
7			KNVAKNVAATLLDKLKCKITGGC				1669	2	0	597.843	2387.34	4	2387.34	0.0028	0	47.6	0.00062	A		-			File2833 Spectrum5445 scans: 3673
7			KNVAKNVAATLLDKLKCKITGGC				1670	2	0	597.843	2387.34	4	2387.34	0.0028	0	55.26	0.00011	A		-			File2833 Spectrum5444 scans: 3672
7			KNVAKNVAATLLDKLKCKITGGC				1671	2	0	597.843	2387.34	4	2387.34	0.0028	0	39.91	0.0037	A		-			File2833 Spectrum5443 scans: 3671
7			FMDTAKNVAKNVAATLLDKLKCKITGGC				2161	2	1	739.148	2952.56	4	2952.56	0.0026	0	50.77	0.00064	G		-			File2833 Spectrum5928 scans: 4406
7			FMDTAKNVAKNVAATLLDKLKCKITGGC				2162	2	1	739.148	2952.56	4	2952.56	0.0026	0	59.01	9.6e-05	G		-			File2833 Spectrum5927 scans: 4405
7			FMDTAKNVAKNVAATLLDKLKCKITGGC				2163	2	1	739.148	2952.56	4	2952.56	0.0026	0	55.41	0.00022	G		-			File2833 Spectrum5926 scans: 4404
7			FMDTAKNVAKNVAATLLDKLKCKITGGC				2164	2	0	739.15	2952.57	4	2952.56	0.0119	0	76.57	1.6e-06	G		-			File2833 Spectrum6120 scans: 4707
7			FMDTAKNVAKNVAATLLDKLKCKITGGC				2165	2	0	739.15	2952.57	4	2952.56	0.0119	0	54.65	0.00026	G		-			File2833 Spectrum6118 scans: 4705
7			FMDTAKNVAKNVAATLLDKLKCKITGGC				2166	2	0	739.15	2952.57	4	2952.56	0.0119	0	78.19	1.1e-06	G		-			File2833 Spectrum6119 scans: 4706
7			FMDTAKNVAKNVAATLLDKLKCKITGGC				2167	2	1	739.15	2952.57	4	2952.56	0.0124	0	65.07	2.3e-05	G		-			File2833 Spectrum6666 scans: 5631
7			FMDTAKNVAKNVAATLLDKLKCKITGGC				2168	2	1	739.15	2952.57	4	2952.56	0.0124	0	54.45	0.00026	G		-			File2833 Spectrum6665 scans: 5630
7			FMDTAKNVAKNVAATLLDKLKCKITGGC				2169	2	1	739.15	2952.57	4	2952.56	0.0124	0	53.27	0.00034	G		-			File2833 Spectrum6664 scans: 5629
7			FMDTAKNVAKNVAATLLDKLKCKITGGC				2171	2	1	591.522	2952.57	5	2952.56	0.0136	0	21.63	0.5	G		-			File2833 Spectrum6662 scans: 5626
7			GFMDTAKNVAKNVAATLLDKLKCKITGGC				2239	2	0	602.923	3009.58	5	3009.58	-0.0016	0	70.53	6.8e-06	R		-			File2833 Spectrum5598 scans: 3942
7			GFMDTAKNVAKNVAATLLDKLKCKITGGC				2240	2	0	602.923	3009.58	5	3009.58	-0.0016	0	58.35	0.00011	R		-			File2833 Spectrum5597 scans: 3941
7			GFMDTAKNVAKNVAATLLDKLKCKITGGC				2241	2	0	602.923	3009.58	5	3009.58	-0.0016	0	73.61	3.3e-06	R		-			File2833 Spectrum5596 scans: 3940
7			GFMDTAKNVAKNVAATLLDKLKCKITGGC				2242	2	0	502.604	3009.58	6	3009.58	0.0012	0	54.66	0.00027	R		-			File2833 Spectrum6564 scans: 5492
7			GFMDTAKNVAKNVAATLLDKLKCKITGGC				2243	2	0	502.604	3009.58	6	3009.58	0.0012	0	44.61	0.0027	R		-			File2833 Spectrum6563 scans: 5491
7			GFMDTAKNVAKNVAATLLDKLKCKITGGC				2244	2	0	502.604	3009.58	6	3009.58	0.0012	0	49.96	0.00079	R		-			File2833 Spectrum6562 scans: 5490
7			GFMDTAKNVAKNVAATLLDKLKCKITGGC				2245	2	0	602.924	3009.58	5	3009.58	0.0032	0	66.97	1.6e-05	R		-			File2833 Spectrum6555 scans: 5480
7			GFMDTAKNVAKNVAATLLDKLKCKITGGC				2246	2	0	602.924	3009.58	5	3009.58	0.0032	0	53.54	0.00035	R		-			File2833 Spectrum6554 scans: 5479
7			GFMDTAKNVAKNVAATLLDKLKCKITGGC				2247	2	0	602.924	3009.58	5	3009.58	0.0032	0	49.38	0.00092	R		-			File2833 Spectrum6553 scans: 5478
7			GFMDTAKNVAKNVAATLLDKLKCKITGGC				2248	2	0	753.404	3009.59	4	3009.58	0.0038	0	40.19	0.0078	R		-			File2833 Spectrum5601 scans: 3946
7			GFMDTAKNVAKNVAATLLDKLKCKITGGC				2249	2	0	753.404	3009.59	4	3009.58	0.0038	0	40.87	0.0066	R		-			File2833 Spectrum5600 scans: 3945
7			GFMDTAKNVAKNVAATLLDKLKCKITGGC				2250	2	0	753.404	3009.59	4	3009.58	0.0038	0	27.52	0.14	R		-			File2833 Spectrum5599 scans: 3944
7			GFMDTAKNVAKNVAATLLDKLKCKITGGC				2251	2	0	1004.2	3009.59	3	3009.58	0.0057	0	129.61	8.3e-12	R		-			File2833 Spectrum6561 scans: 5488
7			GFMDTAKNVAKNVAATLLDKLKCKITGGC				2252	2	0	1004.2	3009.59	3	3009.58	0.0057	0	117.78	1.3e-10	R		-			File2833 Spectrum6560 scans: 5487
7			GFMDTAKNVAKNVAATLLDKLKCKITGGC				2253	2	0	1004.2	3009.59	3	3009.58	0.0057	0	100.04	7.5e-09	R		-			File2833 Spectrum6559 scans: 5486
7			GFMDTAKNVAKNVAATLLDKLKCKITGGC				2254	2	0	602.925	3009.59	5	3009.58	0.0057	0	68.68	1e-05	R		-			File2833 Spectrum6609 scans: 5552
7			GFMDTAKNVAKNVAATLLDKLKCKITGGC				2255	2	0	602.925	3009.59	5	3009.58	0.0057	0	50.7	0.00064	R		-			File2833 Spectrum6608 scans: 5551
7			GFMDTAKNVAKNVAATLLDKLKCKITGGC				2256	2	0	602.925	3009.59	5	3009.58	0.0057	0	52.74	0.0004	R		-			File2833 Spectrum6607 scans: 5550
7			GFMDTAKNVAKNVAATLLDKLKCKITGGC				2257	2	0	602.925	3009.59	5	3009.58	0.0063	0	63.47	3.5e-05	R		-			File2833 Spectrum6015 scans: 4523
7			GFMDTAKNVAKNVAATLLDKLKCKITGGC				2258	2	0	602.925	3009.59	5	3009.58	0.0063	0	38.85	0.01	R		-			File2833 Spectrum6014 scans: 4522
7			GFMDTAKNVAKNVAATLLDKLKCKITGGC				2259	2	0	602.925	3009.59	5	3009.58	0.0063	0	69.72	8.3e-06	R		-			File2833 Spectrum6013 scans: 4521
7			GFMDTAKNVAKNVAATLLDKLKCKITGGC				2260	2	0	753.405	3009.59	4	3009.58	0.0082	0	100.14	8e-09	R		-			File2833 Spectrum6018 scans: 4527
7			GFMDTAKNVAKNVAATLLDKLKCKITGGC				2261	2	0	753.405	3009.59	4	3009.58	0.0082	0	67.03	1.6e-05	R		-			File2833 Spectrum6017 scans: 4526
7			GFMDTAKNVAKNVAATLLDKLKCKITGGC				2262	2	0	753.405	3009.59	4	3009.58	0.0082	0	54.55	0.00029	R		-			File2833 Spectrum6016 scans: 4525
7			GFMDTAKNVAKNVAATLLDKLKCKITGGC				2263	2	0	753.405	3009.59	4	3009.58	0.0112	0	63.23	3.7e-05	R		-			File2833 Spectrum6615 scans: 5560
7			GFMDTAKNVAKNVAATLLDKLKCKITGGC				2264	2	0	753.405	3009.59	4	3009.58	0.0112	0	76.72	1.7e-06	R		-			File2833 Spectrum6614 scans: 5559
7			GFMDTAKNVAKNVAATLLDKLKCKITGGC				2265	2	0	753.405	3009.59	4	3009.58	0.0112	0	47.15	0.0015	R		-			File2833 Spectrum6613 scans: 5558
7			GFMDTAKNVAKNVAATLLDKLKCKITGGC				2266	2	0	753.406	3009.59	4	3009.58	0.0128	0	92.66	4.2e-08	R		-			File2833 Spectrum6558 scans: 5484
7			GFMDTAKNVAKNVAATLLDKLKCKITGGC				2267	2	0	753.406	3009.59	4	3009.58	0.0128	0	81.88	5e-07	R		-			File2833 Spectrum6557 scans: 5483
7			GFMDTAKNVAKNVAATLLDKLKCKITGGC				2268	2	0	753.406	3009.59	4	3009.58	0.0128	0	77.87	1.3e-06	R		-			File2833 Spectrum6556 scans: 5482
8	tr|Q1MU20|Q1MU20_ODOSH	Esculentin-2S protein OS=Odorrana schmackeri PE=2 SV=1	GLFTLIKGAVK	2710	8505	43	361	1	1	573.866	1145.72	2	1145.72	-0.0005	0	64.86	3.8e-06	R		M			File2833 Spectrum5178 scans: 2991
8			GLFTLIKGAVK				362	1	1	573.866	1145.72	2	1145.72	-0.0005	0	65.42	3.3e-06	R		M			File2833 Spectrum5177 scans: 2990
8			GLFTLIKGAVK				363	1	1	573.866	1145.72	2	1145.72	-0.0005	0	63.12	5.7e-06	R		M			File2833 Spectrum5176 scans: 2989
8			GLFTLIKGAVKMIG				766	1	1	724.441	1446.87	2	1446.86	0.0036	0	73.34	6.1e-07	R		K			File2833 Spectrum6273 scans: 4948
8			GLFTLIKGAVKMIG				767	1	1	724.441	1446.87	2	1446.86	0.0036	0	69.94	1.3e-06	R		K			File2833 Spectrum6272 scans: 4947
8			GLFTLIKGAVKMIG				768	1	1	724.441	1446.87	2	1446.86	0.0036	0	65.76	3.5e-06	R		K			File2833 Spectrum6271 scans: 4946
8			GLFTLIKGAVKMIGKTVAKEAG				1579	1	1	558.836	2231.31	4	2231.31	0.0071	0	116.53	3.5e-11	R		K			File2833 Spectrum6465 scans: 5342
8			GLFTLIKGAVKMIGKTVAKEAG				1580	1	1	558.836	2231.31	4	2231.31	0.0071	0	117.28	2.9e-11	R		K			File2833 Spectrum6464 scans: 5341
8			GLFTLIKGAVKMIGKTVAKEAG				1581	1	1	558.836	2231.31	4	2231.31	0.0071	0	113.51	7e-11	R		K			File2833 Spectrum6463 scans: 5340
8			KTVAKEAGKTGLELMACKVTNQC				1696	1	1	606.568	2422.24	4	2422.24	0.0049	0	75.53	3.1e-06	G		-			File2833 Spectrum4551 scans: 2124
8			KTVAKEAGKTGLELMACKVTNQC				1697	1	1	606.568	2422.24	4	2422.24	0.0049	0	65.07	3.4e-05	G		-			File2833 Spectrum4550 scans: 2123
8			KTVAKEAGKTGLELMACKVTNQC				1698	1	1	606.568	2422.24	4	2422.24	0.0049	0	83.13	5.4e-07	G		-			File2833 Spectrum4549 scans: 2122
8			MIGKTVAKEAGKTGLELMACKVTNQC				2065	1	1	681.855	2723.39	4	2723.38	0.0047	0	105.39	3e-09	K		-			File2833 Spectrum4680 scans: 2309
8			MIGKTVAKEAGKTGLELMACKVTNQC				2066	1	1	681.855	2723.39	4	2723.38	0.0047	0	100.94	8.3e-09	K		-			File2833 Spectrum4679 scans: 2308
8			MIGKTVAKEAGKTGLELMACKVTNQC				2067	1	1	681.855	2723.39	4	2723.38	0.0047	0	103.91	4.2e-09	K		-			File2833 Spectrum4678 scans: 2307
8			TLIKGAVKMIGKTVAKEAGKTGLELMACKVTNQC				2938	1	1	707.794	3533.93	5	3533.92	0.0168	0	71.98	3.4e-06	F		-			File2833 Spectrum5328 scans: 3278
8			TLIKGAVKMIGKTVAKEAGKTGLELMACKVTNQC				2939	1	1	707.794	3533.93	5	3533.92	0.0168	0	88.91	6.9e-08	F		-			File2833 Spectrum5327 scans: 3277
8			TLIKGAVKMIGKTVAKEAGKTGLELMACKVTNQC				2940	1	1	707.794	3533.93	5	3533.92	0.0168	0	59.36	6.2e-05	F		-			File2833 Spectrum5326 scans: 3276
8			FTLIKGAVKMIGKTVAKEAGKTGLELMACKVTNQC				3049	1	1	614.505	3680.99	6	3680.99	0.0029	0	21.08	0.6	L		-			File2833 Spectrum5526 scans: 3826
8			FTLIKGAVKMIGKTVAKEAGKTGLELMACKVTNQC				3050	1	1	614.505	3680.99	6	3680.99	0.0029	0	28.29	0.11	L		-			File2833 Spectrum5525 scans: 3825
8			FTLIKGAVKMIGKTVAKEAGKTGLELMACKVTNQC				3051	1	1	614.505	3680.99	6	3680.99	0.0029	0	20.51	0.69	L		-			File2833 Spectrum5524 scans: 3824
8			FTLIKGAVKMIGKTVAKEAGKTGLELMACKVTNQC				3052	1	1	737.205	3680.99	5	3680.99	0.0049	0	81.05	6e-07	L		-			File2833 Spectrum5517 scans: 3814
8			FTLIKGAVKMIGKTVAKEAGKTGLELMACKVTNQC				3053	1	1	737.205	3680.99	5	3680.99	0.0049	0	84.23	2.9e-07	L		-			File2833 Spectrum5516 scans: 3813
8			FTLIKGAVKMIGKTVAKEAGKTGLELMACKVTNQC				3054	1	1	737.205	3680.99	5	3680.99	0.0049	0	97.98	1.2e-08	L		-			File2833 Spectrum5515 scans: 3812
8			GLFTLIKGAVKMIGKTVAKEAGKTGLELMACKVTNQC				3151	1	1	771.224	3851.08	5	3851.09	-0.0078	0	81.9	4.3e-07	R		-			File2833 Spectrum7224 scans: 6488
8			GLFTLIKGAVKMIGKTVAKEAGKTGLELMACKVTNQC				3152	1	1	771.224	3851.08	5	3851.09	-0.0078	0	52.67	0.00036	R		-			File2833 Spectrum7223 scans: 6487
8			GLFTLIKGAVKMIGKTVAKEAGKTGLELMACKVTNQC				3153	1	1	771.224	3851.08	5	3851.09	-0.0078	0	29.43	0.076	R		-			File2833 Spectrum7222 scans: 6486
8			GLFTLIKGAVKMIGKTVAKEAGKTGLELMACKVTNQC				3154	1	1	771.225	3851.09	5	3851.09	-0.0027	0	82.64	3.4e-07	R		-			File2833 Spectrum7053 scans: 6258
8			GLFTLIKGAVKMIGKTVAKEAGKTGLELMACKVTNQC				3155	1	1	771.225	3851.09	5	3851.09	-0.0027	0	76.13	1.5e-06	R		-			File2833 Spectrum7052 scans: 6257
8			GLFTLIKGAVKMIGKTVAKEAGKTGLELMACKVTNQC				3156	1	1	771.225	3851.09	5	3851.09	-0.0027	0	114.93	2e-10	R		-			File2833 Spectrum7051 scans: 6256
8			GLFTLIKGAVKMIGKTVAKEAGKTGLELMACKVTNQC				3163	1	1	963.782	3851.1	4	3851.09	0.0097	0	229.79	6.6e-22	R		-			File2833 Spectrum6948 scans: 6106
8			GLFTLIKGAVKMIGKTVAKEAGKTGLELMACKVTNQC				3164	1	1	963.782	3851.1	4	3851.09	0.0097	0	157.2	1.2e-14	R		-			File2833 Spectrum6947 scans: 6105
8			GLFTLIKGAVKMIGKTVAKEAGKTGLELMACKVTNQC				3165	1	1	963.782	3851.1	4	3851.09	0.0097	0	164.69	2.1e-15	R		-			File2833 Spectrum6946 scans: 6104
8			GLFTLIKGAVKMIGKTVAKEAGKTGLELMACKVTNQC				3166	1	1	963.783	3851.1	4	3851.09	0.0106	0	160.06	6.1e-15	R		-			File2833 Spectrum7002 scans: 6178
8			GLFTLIKGAVKMIGKTVAKEAGKTGLELMACKVTNQC				3167	1	1	963.783	3851.1	4	3851.09	0.0106	0	164.62	2.1e-15	R		-			File2833 Spectrum7001 scans: 6177
8			GLFTLIKGAVKMIGKTVAKEAGKTGLELMACKVTNQC				3168	1	1	963.783	3851.1	4	3851.09	0.0106	0	196.55	1.4e-18	R		-			File2833 Spectrum7000 scans: 6176
8			GLFTLIKGAVKMIGKTVAKEAGKTGLELMACKVTNQC				3174	1	1	642.858	3851.1	6	3851.09	0.0126	0	22.69	0.33	R		-			File2833 Spectrum6943 scans: 6100
8			GLFTLIKGAVKMIGKTVAKEAGKTGLELMACKVTNQC				3175	1	1	771.228	3851.1	5	3851.09	0.0126	0	75.77	1.6e-06	R		-			File2833 Spectrum6993 scans: 6166
8			GLFTLIKGAVKMIGKTVAKEAGKTGLELMACKVTNQC				3176	1	1	771.228	3851.1	5	3851.09	0.0126	0	79.48	6.9e-07	R		-			File2833 Spectrum6992 scans: 6165
8			GLFTLIKGAVKMIGKTVAKEAGKTGLELMACKVTNQC				3177	1	1	771.228	3851.1	5	3851.09	0.0126	0	110.7	5.2e-10	R		-			File2833 Spectrum6991 scans: 6164
8			GLFTLIKGAVKMIGKTVAKEAGKTGLELMACKVTNQC				3178	1	1	771.228	3851.11	5	3851.09	0.0144	0	67.65	1.1e-05	R		-			File2833 Spectrum6939 scans: 6094
8			GLFTLIKGAVKMIGKTVAKEAGKTGLELMACKVTNQC				3179	1	1	771.228	3851.11	5	3851.09	0.0144	0	94.34	2.3e-08	R		-			File2833 Spectrum6938 scans: 6093
8			GLFTLIKGAVKMIGKTVAKEAGKTGLELMACKVTNQC				3180	1	1	771.228	3851.11	5	3851.09	0.0144	0	100.3	5.8e-09	R		-			File2833 Spectrum6937 scans: 6092
9	tr|B7UEM1|B7UEM1_ODOSH	Nigrosin-2Sc OS=Odorrana schmackeri GN=nig-2 PE=2 SV=1	GILSNVLGMG	2294	7361	67	106	1	1	480.764	959.514	2	959.511	0.0031	0	23.3	0.4	R		K			File2833 Spectrum5649 scans: 4011
9			GILSNVLGMG				107	1	1	480.764	959.514	2	959.511	0.0031	0	30.19	0.083	R		K			File2833 Spectrum5648 scans: 4010
9			GILSNVLGMG				108	1	1	480.764	959.514	2	959.511	0.0031	0	28.56	0.12	R		K			File2833 Spectrum5647 scans: 4009
9			GILSNVLGMG				109	1	1	480.765	959.515	2	959.511	0.0045	0	31.01	0.07	R		K			File2833 Spectrum5702 scans: 4082
9			GILSNVLGMG				110	1	1	480.765	959.515	2	959.511	0.0045	0	28.33	0.13	R		K			File2833 Spectrum5701 scans: 4081
9			GILSNVLGMG				111	1	1	480.765	959.515	2	959.511	0.0045	0	28.59	0.12	R		K			File2833 Spectrum5703 scans: 4083
9			KKIVCGLSGLC				325	1	1	560.816	1119.62	2	1119.61	0.0029	0	76.93	7.6e-07	G		-			File2833 Spectrum4596 scans: 2197
9			KKIVCGLSGLC				326	1	1	560.816	1119.62	2	1119.61	0.0029	0	74.16	1.4e-06	G		-			File2833 Spectrum4595 scans: 2196
9			KKIVCGLSGLC				327	1	1	560.816	1119.62	2	1119.61	0.0029	0	64.65	1.3e-05	G		-			File2833 Spectrum4594 scans: 2195
9			KKIVCGLSGLC				328	1	1	560.816	1119.62	2	1119.61	0.0031	0	74.69	1.3e-06	G		-			File2833 Spectrum4650 scans: 2269
9			KKIVCGLSGLC				329	1	1	560.816	1119.62	2	1119.61	0.0031	0	77.49	6.7e-07	G		-			File2833 Spectrum4649 scans: 2268
9			KKIVCGLSGLC				330	1	1	560.816	1119.62	2	1119.61	0.0031	0	70.7	3.2e-06	G		-			File2833 Spectrum4648 scans: 2267
9			DEEVAKMEEI				394	1	0	596.774	1191.53	2	1191.53	0.0015	0	43.91	0.0015	R		K			File2833 Spectrum4431 scans: 1963
9			DEEVAKMEEI				395	1	0	596.774	1191.53	2	1191.53	0.0015	0	44.46	0.0013	R		K			File2833 Spectrum4430 scans: 1962
9			DEEVAKMEEI				396	1	0	596.774	1191.53	2	1191.53	0.0015	0	44.82	0.0012	R		K			File2833 Spectrum4429 scans: 1961
9			GILSNVLGMGKKI				592	1	1	443.936	1328.79	3	1328.79	0	0	61.12	2.7e-05	R		V			File2833 Spectrum5460 scans: 3694
9			GILSNVLGMGKKI				593	1	1	443.936	1328.79	3	1328.79	0	0	60.57	3.1e-05	R		V			File2833 Spectrum5459 scans: 3693
9			GILSNVLGMGKKI				594	1	1	443.936	1328.79	3	1328.79	0	0	75.19	1.1e-06	R		V			File2833 Spectrum5458 scans: 3692
9			GMGKKIVCGLSGLC				667	1	1	683.358	1364.7	2	1364.7	0.0028	0	49.05	0.00083	L		-			File2833 Spectrum4806 scans: 2482
9			GMGKKIVCGLSGLC				668	1	1	683.358	1364.7	2	1364.7	0.0028	0	37.32	0.012	L		-			File2833 Spectrum4805 scans: 2481
9			GMGKKIVCGLSGLC				669	1	1	683.358	1364.7	2	1364.7	0.0028	0	41.57	0.0046	L		-			File2833 Spectrum4804 scans: 2480
9			GMGKKIVCGLSGLC				670	1	1	455.908	1364.7	3	1364.7	0.0043	0	31.88	0.048	L		-			File2833 Spectrum4809 scans: 2486
9			GMGKKIVCGLSGLC				671	1	1	455.908	1364.7	3	1364.7	0.0043	0	26.63	0.16	L		-			File2833 Spectrum4808 scans: 2485
9			GMGKKIVCGLSGLC				672	1	1	455.908	1364.7	3	1364.7	0.0043	0	29.47	0.084	L		-			File2833 Spectrum4807 scans: 2484
9			VLGMGKKIVCGLSGLC				904	1	1	526.624	1576.85	3	1576.85	-0.0008	0	29.29	0.088	N		-			File2833 Spectrum5271 scans: 3143
9			VLGMGKKIVCGLSGLC				905	1	1	526.624	1576.85	3	1576.85	-0.0008	0	41.16	0.0057	N		-			File2833 Spectrum5270 scans: 3142
9			VLGMGKKIVCGLSGLC				906	1	1	526.624	1576.85	3	1576.85	-0.0008	0	40.55	0.0066	N		-			File2833 Spectrum5269 scans: 3141
9			VLGMGKKIVCGLSGLC				907	1	1	789.435	1576.85	2	1576.85	0.0045	0	63.89	2.8e-05	N		-			File2833 Spectrum5274 scans: 3147
9			VLGMGKKIVCGLSGLC				908	1	1	789.435	1576.85	2	1576.85	0.0045	0	72.97	3.5e-06	N		-			File2833 Spectrum5273 scans: 3146
9			VLGMGKKIVCGLSGLC				909	1	1	789.435	1576.85	2	1576.85	0.0045	0	72.21	4.1e-06	N		-			File2833 Spectrum5272 scans: 3145
9			NVLGMGKKIVCGLSGLC				970	1	1	564.639	1690.9	3	1690.89	0.0024	0	39.31	0.0074	S		-			File2833 Spectrum5685 scans: 4059
9			NVLGMGKKIVCGLSGLC				971	1	1	564.639	1690.9	3	1690.89	0.0024	0	42.51	0.0035	S		-			File2833 Spectrum5684 scans: 4058
9			NVLGMGKKIVCGLSGLC				972	1	1	564.639	1690.9	3	1690.89	0.0024	0	42.22	0.0038	S		-			File2833 Spectrum5683 scans: 4057
9			NVLGMGKKIVCGLSGLC				973	1	1	846.457	1690.9	2	1690.89	0.0056	0	93.87	2.3e-08	S		-			File2833 Spectrum5691 scans: 4067
9			NVLGMGKKIVCGLSGLC				974	1	1	846.457	1690.9	2	1690.89	0.0056	0	98.43	8e-09	S		-			File2833 Spectrum5689 scans: 4065
9			NVLGMGKKIVCGLSGLC				975	1	1	846.457	1690.9	2	1690.89	0.0056	0	94.07	2.2e-08	S		-			File2833 Spectrum5690 scans: 4066
9			SNVLGMGKKIVCGLSGLC				1060	1	1	593.65	1777.93	3	1777.93	0.0039	0	78.23	1.3e-06	L		-			File2833 Spectrum5676 scans: 4047
9			SNVLGMGKKIVCGLSGLC				1061	1	1	593.65	1777.93	3	1777.93	0.0039	0	92.33	5.2e-08	L		-			File2833 Spectrum5675 scans: 4046
9			SNVLGMGKKIVCGLSGLC				1062	1	1	593.65	1777.93	3	1777.93	0.0039	0	57.96	0.00014	L		-			File2833 Spectrum5674 scans: 4045
9			SNVLGMGKKIVCGLSGLC				1063	1	1	889.972	1777.93	2	1777.93	0.0041	0	126.3	2.1e-11	L		-			File2833 Spectrum5679 scans: 4051
9			SNVLGMGKKIVCGLSGLC				1064	1	1	889.972	1777.93	2	1777.93	0.0041	0	113.09	4.4e-10	L		-			File2833 Spectrum5678 scans: 4050
9			SNVLGMGKKIVCGLSGLC				1065	1	1	889.972	1777.93	2	1777.93	0.0041	0	122.2	5.4e-11	L		-			File2833 Spectrum5677 scans: 4049
9			ILSNVLGMGKKIVCGLSGLC				1351	2	1	669.041	2004.1	3	2004.09	0.0075	0	31.53	0.031	G		-			File2833 Spectrum7371 scans: 6787
9			ILSNVLGMGKKIVCGLSGLC				1352	2	1	669.041	2004.1	3	2004.09	0.0075	0	46.68	0.00095	G		-			File2833 Spectrum7370 scans: 6786
9			ILSNVLGMGKKIVCGLSGLC				1353	2	1	669.041	2004.1	3	2004.09	0.0075	0	44.6	0.0015	G		-			File2833 Spectrum7369 scans: 6785
9			ILSNVLGMGKKIVCGLSGLC				1354	2	1	1003.06	2004.1	2	2004.09	0.0079	0	75.55	1.2e-06	G		-			File2833 Spectrum7452 scans: 6918
9			ILSNVLGMGKKIVCGLSGLC				1355	2	1	1003.06	2004.1	2	2004.09	0.0079	0	79.56	5e-07	G		-			File2833 Spectrum7451 scans: 6917
9			ILSNVLGMGKKIVCGLSGLC				1356	1	1	1003.06	2004.1	2	2004.09	0.0079	0	93.95	1.8e-08	G		-			File2833 Spectrum7450 scans: 6916
9			ILSNVLGMGKKIVCGLSGLC				1357	2	1	1003.06	2004.1	2	2004.09	0.008	0	77.34	8.2e-07	G		-			File2833 Spectrum7380 scans: 6799
9			ILSNVLGMGKKIVCGLSGLC				1358	2	1	1003.06	2004.1	2	2004.09	0.008	0	97.3	8.3e-09	G		-			File2833 Spectrum7379 scans: 6798
9			ILSNVLGMGKKIVCGLSGLC				1359	2	1	1003.06	2004.1	2	2004.09	0.008	0	109.27	5.3e-10	G		-			File2833 Spectrum7378 scans: 6797
9			ILSNVLGMGKKIVCGLSGLC				1360	1	1	669.041	2004.1	3	2004.09	0.008	0	51.7	0.0003	G		-			File2833 Spectrum6378 scans: 5195
9			ILSNVLGMGKKIVCGLSGLC				1361	1	1	669.041	2004.1	3	2004.09	0.008	0	71.01	3.5e-06	G		-			File2833 Spectrum6377 scans: 5194
9			ILSNVLGMGKKIVCGLSGLC				1362	1	1	669.041	2004.1	3	2004.09	0.008	0	89.34	5.2e-08	G		-			File2833 Spectrum6376 scans: 5193
9			ILSNVLGMGKKIVCGLSGLC				1363	2	1	669.042	2004.1	3	2004.09	0.0093	0	21.41	0.38	G		-			File2833 Spectrum7449 scans: 6914
9			GILSNVLGMGKKIVCGLSGLC				1426	1	1	1031.57	2061.12	2	2061.11	0.0034	0	86.14	1.4e-07	R		-			File2833 Spectrum7644 scans: 7174
9			GILSNVLGMGKKIVCGLSGLC				1427	1	1	1031.57	2061.12	2	2061.11	0.0034	0	98.09	8.8e-09	R		-			File2833 Spectrum7643 scans: 7173
9			GILSNVLGMGKKIVCGLSGLC				1428	1	1	1031.57	2061.12	2	2061.11	0.0034	0	131.8	3.7e-12	R		-			File2833 Spectrum7642 scans: 7172
9			GILSNVLGMGKKIVCGLSGLC				1429	1	1	688.047	2061.12	3	2061.11	0.004	0	61.24	4.1e-05	R		-			File2833 Spectrum7674 scans: 7214
9			GILSNVLGMGKKIVCGLSGLC				1430	1	1	688.047	2061.12	3	2061.11	0.004	0	74.4	2e-06	R		-			File2833 Spectrum7673 scans: 7213
9			GILSNVLGMGKKIVCGLSGLC				1431	1	1	688.047	2061.12	3	2061.11	0.004	0	77.98	8.7e-07	R		-			File2833 Spectrum7672 scans: 7212
9			GILSNVLGMGKKIVCGLSGLC				1435	1	1	688.048	2061.12	3	2061.11	0.006	0	38.71	0.0081	R		-			File2833 Spectrum6748 scans: 5817
9			GILSNVLGMGKKIVCGLSGLC				1436	1	1	688.048	2061.12	3	2061.11	0.006	0	32.25	0.036	R		-			File2833 Spectrum6749 scans: 5818
9			GILSNVLGMGKKIVCGLSGLC				1437	1	1	688.048	2061.12	3	2061.11	0.006	0	20.59	0.53	R		-			File2833 Spectrum6750 scans: 5819
9			GILSNVLGMGKKIVCGLSGLC				1438	1	1	688.049	2061.12	3	2061.11	0.0096	0	25.25	0.15	R		-			File2833 Spectrum7716 scans: 7288
9			GILSNVLGMGKKIVCGLSGLC				1439	1	1	688.049	2061.12	3	2061.11	0.0096	0	43.05	0.0026	R		-			File2833 Spectrum7715 scans: 7287
9			GILSNVLGMGKKIVCGLSGLC				1440	1	1	688.049	2061.12	3	2061.11	0.0096	0	28.67	0.07	R		-			File2833 Spectrum7714 scans: 7286
10	tr|B7UEM0|B7UEM0_ODOSH	Nigrosin-2Sb OS=Odorrana schmackeri GN=nig-2 PE=2 SV=1	KKIVCGLSGLC	1282	7316	35	325	1	0	560.816	1119.62	2	1119.61	0.0029	0	76.93	7.6e-07	G		-			File2833 Spectrum4596 scans: 2197
10			KKIVCGLSGLC				326	1	0	560.816	1119.62	2	1119.61	0.0029	0	74.16	1.4e-06	G		-			File2833 Spectrum4595 scans: 2196
10			KKIVCGLSGLC				327	1	0	560.816	1119.62	2	1119.61	0.0029	0	64.65	1.3e-05	G		-			File2833 Spectrum4594 scans: 2195
10			KKIVCGLSGLC				328	1	0	560.816	1119.62	2	1119.61	0.0031	0	74.69	1.3e-06	G		-			File2833 Spectrum4650 scans: 2269
10			KKIVCGLSGLC				329	1	0	560.816	1119.62	2	1119.61	0.0031	0	77.49	6.7e-07	G		-			File2833 Spectrum4649 scans: 2268
10			KKIVCGLSGLC				330	1	0	560.816	1119.62	2	1119.61	0.0031	0	70.7	3.2e-06	G		-			File2833 Spectrum4648 scans: 2267
10			DEEVAKMEEI				394	1	0	596.774	1191.53	2	1191.53	0.0015	0	43.91	0.0015	R		K			File2833 Spectrum4431 scans: 1963
10			DEEVAKMEEI				395	1	0	596.774	1191.53	2	1191.53	0.0015	0	44.46	0.0013	R		K			File2833 Spectrum4430 scans: 1962
10			DEEVAKMEEI				396	1	0	596.774	1191.53	2	1191.53	0.0015	0	44.82	0.0012	R		K			File2833 Spectrum4429 scans: 1961
10			GMGKKIVCGLSGLC				667	1	0	683.358	1364.7	2	1364.7	0.0028	0	49.05	0.00083	L		-			File2833 Spectrum4806 scans: 2482
10			GMGKKIVCGLSGLC				668	1	0	683.358	1364.7	2	1364.7	0.0028	0	37.32	0.012	L		-			File2833 Spectrum4805 scans: 2481
10			GMGKKIVCGLSGLC				669	1	0	683.358	1364.7	2	1364.7	0.0028	0	41.57	0.0046	L		-			File2833 Spectrum4804 scans: 2480
10			GMGKKIVCGLSGLC				670	1	0	455.908	1364.7	3	1364.7	0.0043	0	31.88	0.048	L		-			File2833 Spectrum4809 scans: 2486
10			GMGKKIVCGLSGLC				671	1	0	455.908	1364.7	3	1364.7	0.0043	0	26.63	0.16	L		-			File2833 Spectrum4808 scans: 2485
10			GMGKKIVCGLSGLC				672	1	0	455.908	1364.7	3	1364.7	0.0043	0	29.47	0.084	L		-			File2833 Spectrum4807 scans: 2484
10			VLGMGKKIVCGLSGLC				904	1	0	526.624	1576.85	3	1576.85	-0.0008	0	29.29	0.088	G		-			File2833 Spectrum5271 scans: 3143
10			VLGMGKKIVCGLSGLC				905	1	0	526.624	1576.85	3	1576.85	-0.0008	0	41.16	0.0057	G		-			File2833 Spectrum5270 scans: 3142
10			VLGMGKKIVCGLSGLC				906	1	0	526.624	1576.85	3	1576.85	-0.0008	0	40.55	0.0066	G		-			File2833 Spectrum5269 scans: 3141
10			VLGMGKKIVCGLSGLC				907	1	0	789.435	1576.85	2	1576.85	0.0045	0	63.89	2.8e-05	G		-			File2833 Spectrum5274 scans: 3147
10			VLGMGKKIVCGLSGLC				908	1	0	789.435	1576.85	2	1576.85	0.0045	0	72.97	3.5e-06	G		-			File2833 Spectrum5273 scans: 3146
10			VLGMGKKIVCGLSGLC				909	1	0	789.435	1576.85	2	1576.85	0.0045	0	72.21	4.1e-06	G		-			File2833 Spectrum5272 scans: 3145
10			GILSGVLGMGKKIVCGLSGLC				1351	1	0	669.041	2004.1	3	2004.09	0.0074	0	61.78	3e-05	R		-			File2833 Spectrum7371 scans: 6787
10			GILSGVLGMGKKIVCGLSGLC				1352	1	0	669.041	2004.1	3	2004.09	0.0074	0	78.45	6.4e-07	R		-			File2833 Spectrum7370 scans: 6786
10			GILSGVLGMGKKIVCGLSGLC				1353	1	0	669.041	2004.1	3	2004.09	0.0074	0	77.66	7.6e-07	R		-			File2833 Spectrum7369 scans: 6785
10			GILSGVLGMGKKIVCGLSGLC				1354	1	0	1003.06	2004.1	2	2004.09	0.0079	0	95.22	1.3e-08	R		-			File2833 Spectrum7452 scans: 6918
10			GILSGVLGMGKKIVCGLSGLC				1355	1	0	1003.06	2004.1	2	2004.09	0.0079	0	99.52	5e-09	R		-			File2833 Spectrum7451 scans: 6917
10			GILSGVLGMGKKIVCGLSGLC				1356	2	0	1003.06	2004.1	2	2004.09	0.0079	0	91.47	3.2e-08	R		-			File2833 Spectrum7450 scans: 6916
10			GILSGVLGMGKKIVCGLSGLC				1357	1	0	1003.06	2004.1	2	2004.09	0.008	0	118.4	6.5e-11	R		-			File2833 Spectrum7380 scans: 6799
10			GILSGVLGMGKKIVCGLSGLC				1358	1	0	1003.06	2004.1	2	2004.09	0.008	0	144.72	1.5e-13	R		-			File2833 Spectrum7379 scans: 6798
10			GILSGVLGMGKKIVCGLSGLC				1359	1	0	1003.06	2004.1	2	2004.09	0.008	0	158.58	6.2e-15	R		-			File2833 Spectrum7378 scans: 6797
10			GILSGVLGMGKKIVCGLSGLC				1360	2	0	669.041	2004.1	3	2004.09	0.008	0	28.67	0.061	R		-			File2833 Spectrum6378 scans: 5195
10			GILSGVLGMGKKIVCGLSGLC				1361	2	0	669.041	2004.1	3	2004.09	0.008	0	47.71	0.00076	R		-			File2833 Spectrum6377 scans: 5194
10			GILSGVLGMGKKIVCGLSGLC				1362	2	0	669.041	2004.1	3	2004.09	0.008	0	64.77	1.5e-05	R		-			File2833 Spectrum6376 scans: 5193
10			GILSGVLGMGKKIVCGLSGLC				1363	1	0	669.042	2004.1	3	2004.09	0.0093	0	33.84	0.022	R		-			File2833 Spectrum7449 scans: 6914
10			GILSGVLGMGKKIVCGLSGLC				1365	1	1	669.042	2004.1	3	2004.09	0.0093	0	20.12	0.51	R		-			File2833 Spectrum7447 scans: 6912
11	tr|E1B259|E1B259_ODOMA	Odorranain-P1b antimicrobial peptide OS=Odorrana margaretae PE=2 SV=1	PFVASVAAEMMQHVYCAASKKC	1255	8015	15	1639	1	1	791.04	2370.1	3	2370.1	-0.001	0	136.13	1.1e-12	I		-			File2833 Spectrum6870 scans: 6002
11			PFVASVAAEMMQHVYCAASKKC				1640	1	1	791.04	2370.1	3	2370.1	-0.001	0	118.43	6.7e-11	I		-			File2833 Spectrum6869 scans: 6001
11			PFVASVAAEMMQHVYCAASKKC				1641	1	1	791.04	2370.1	3	2370.1	-0.001	0	115.49	1.3e-10	I		-			File2833 Spectrum6868 scans: 6000
11			VIPFVASVAAEMMQHVYCAASKKC				1912	1	1	861.758	2582.25	3	2582.25	0.0017	0	109.85	7.7e-10	R		-			File2833 Spectrum6906 scans: 6050
11			VIPFVASVAAEMMQHVYCAASKKC				1913	1	1	861.758	2582.25	3	2582.25	0.0017	0	110.79	6.2e-10	R		-			File2833 Spectrum6905 scans: 6049
11			VIPFVASVAAEMMQHVYCAASKKC				1914	1	1	861.758	2582.25	3	2582.25	0.0017	0	128.38	1.1e-11	R		-			File2833 Spectrum6904 scans: 6048
11			VIPFVASVAAEMMQHVYCAASKKC				1915	1	1	861.759	2582.25	3	2582.25	0.0028	0	118.73	1e-10	R		-			File2833 Spectrum6852 scans: 5978
11			VIPFVASVAAEMMQHVYCAASKKC				1916	1	1	861.759	2582.25	3	2582.25	0.0028	0	119.6	8.2e-11	R		-			File2833 Spectrum6851 scans: 5977
11			VIPFVASVAAEMMQHVYCAASKKC				1917	1	1	861.759	2582.25	3	2582.25	0.0028	0	96.42	1.7e-08	R		-			File2833 Spectrum6850 scans: 5976
11			VIPFVASVAAEMMQHVYCAASKKC				1918	1	1	646.572	2582.26	4	2582.25	0.005	0	120.81	6.6e-11	R		-			File2833 Spectrum6903 scans: 6046
11			VIPFVASVAAEMMQHVYCAASKKC				1919	1	1	646.572	2582.26	4	2582.25	0.005	0	102.51	4.5e-09	R		-			File2833 Spectrum6902 scans: 6045
11			VIPFVASVAAEMMQHVYCAASKKC				1920	1	1	646.572	2582.26	4	2582.25	0.005	0	95.1	2.5e-08	R		-			File2833 Spectrum6901 scans: 6044
11			VIPFVASVAAEMMQHVYCAASKKC				1921	1	1	646.572	2582.26	4	2582.25	0.0072	0	92.64	4.6e-08	R		-			File2833 Spectrum6849 scans: 5974
11			VIPFVASVAAEMMQHVYCAASKKC				1922	1	1	646.572	2582.26	4	2582.25	0.0072	0	105.87	2.2e-09	R		-			File2833 Spectrum6848 scans: 5973
11			VIPFVASVAAEMMQHVYCAASKKC				1923	1	1	646.572	2582.26	4	2582.25	0.0072	0	80.52	7.5e-07	R		-			File2833 Spectrum6847 scans: 5972
12	tr|B4ERK7|B4ERK7_ODOSH	Brevinin-1HS OS=Odorrana schmackeri GN=brevinin-1HS PE=2 SV=1	NLAPKIICKITKTC	1165	8047	18	895	1	1	515.967	1544.88	3	1544.88	0.0018	0	51.37	0.00029	A		-			File2833 Spectrum4512 scans: 2071
12			NLAPKIICKITKTC				896	1	1	515.967	1544.88	3	1544.88	0.0018	0	54.46	0.00014	A		-			File2833 Spectrum4511 scans: 2070
12			NLAPKIICKITKTC				897	1	1	515.967	1544.88	3	1544.88	0.0018	0	55.87	0.0001	A		-			File2833 Spectrum4510 scans: 2069
12			FLPLIASVAANLAPKIICKITKTC				1858	1	1	843.495	2527.46	3	2527.46	-0.0004	0	54.72	7e-05	R		-			File2833 Spectrum7167 scans: 6411
12			FLPLIASVAANLAPKIICKITKTC				1859	1	1	843.495	2527.46	3	2527.46	-0.0004	0	63.42	9.5e-06	R		-			File2833 Spectrum7166 scans: 6410
12			FLPLIASVAANLAPKIICKITKTC				1860	1	1	843.495	2527.46	3	2527.46	-0.0004	0	47.53	0.00037	R		-			File2833 Spectrum7165 scans: 6409
12			FLPLIASVAANLAPKIICKITKTC				1861	1	1	632.875	2527.47	4	2527.46	0.0061	0	98.45	2.6e-09	R		-			File2833 Spectrum7191 scans: 6443
12			FLPLIASVAANLAPKIICKITKTC				1862	1	1	632.875	2527.47	4	2527.46	0.0061	0	110.18	1.8e-10	R		-			File2833 Spectrum7190 scans: 6442
12			FLPLIASVAANLAPKIICKITKTC				1863	1	1	632.875	2527.47	4	2527.46	0.0061	0	114.34	6.8e-11	R		-			File2833 Spectrum7189 scans: 6441
12			FLPLIASVAANLAPKIICKITKTC				1864	1	1	632.875	2527.47	4	2527.46	0.0066	0	106.51	4.2e-10	R		-			File2833 Spectrum7245 scans: 6517
12			FLPLIASVAANLAPKIICKITKTC				1865	1	1	632.875	2527.47	4	2527.46	0.0066	0	99.15	2.3e-09	R		-			File2833 Spectrum7244 scans: 6516
12			FLPLIASVAANLAPKIICKITKTC				1866	1	1	632.875	2527.47	4	2527.46	0.0066	0	137.16	3.6e-13	R		-			File2833 Spectrum7243 scans: 6515
12			FLPLIASVAANLAPKIICKITKTC				1867	1	1	843.497	2527.47	3	2527.46	0.007	0	83.11	9.2e-08	R		-			File2833 Spectrum7221 scans: 6484
12			FLPLIASVAANLAPKIICKITKTC				1868	1	1	843.497	2527.47	3	2527.46	0.007	0	87.59	3.3e-08	R		-			File2833 Spectrum7220 scans: 6483
12			FLPLIASVAANLAPKIICKITKTC				1869	1	1	843.497	2527.47	3	2527.46	0.007	0	80.16	1.8e-07	R		-			File2833 Spectrum7219 scans: 6482
12			FLPLIASVAANLAPKIICKITKTC				1870	1	1	632.875	2527.47	4	2527.46	0.0071	0	107.31	3.5e-10	R		-			File2833 Spectrum7137 scans: 6370
12			FLPLIASVAANLAPKIICKITKTC				1871	1	1	632.875	2527.47	4	2527.46	0.0071	0	107.19	3.6e-10	R		-			File2833 Spectrum7136 scans: 6369
12			FLPLIASVAANLAPKIICKITKTC				1872	1	1	632.875	2527.47	4	2527.46	0.0071	0	117.42	3.4e-11	R		-			File2833 Spectrum7135 scans: 6368
13	tr|A6MBD4|A6MBD4_ODOGR	Odorranain-B1 antimicrobial peptide OS=Odorrana grahami PE=2 SV=1	LKGCWTKSIPPKPCF	1163	7100	39	979	1	1	568.641	1702.9	3	1702.91	-0.0043	0	65.46	2.2e-05	A		G	Amidated (C-term)	0.000000000000000.1	File2833 Spectrum4629 scans: 2241
13			LKGCWTKSIPPKPCF				980	1	1	568.641	1702.9	3	1702.91	-0.0043	0	64.32	2.8e-05	A		G	Amidated (C-term)	0.000000000000000.1	File2833 Spectrum4628 scans: 2240
13			LKGCWTKSIPPKPCF				981	1	1	568.641	1702.9	3	1702.91	-0.0043	0	73.32	3.6e-06	A		G	Amidated (C-term)	0.000000000000000.1	File2833 Spectrum4627 scans: 2239
13			LKGCWTKSIPPKPCF				982	1	1	568.641	1702.9	3	1702.91	-0.0034	0	57.21	0.00013	A		G	Amidated (C-term)	0.000000000000000.1	File2833 Spectrum4581 scans: 2164
13			LKGCWTKSIPPKPCF				983	1	1	568.641	1702.9	3	1702.91	-0.0034	0	58.28	0.0001	A		G	Amidated (C-term)	0.000000000000000.1	File2833 Spectrum4580 scans: 2163
13			LKGCWTKSIPPKPCF				984	1	1	568.641	1702.9	3	1702.91	-0.0034	0	73.97	2.7e-06	A		G	Amidated (C-term)	0.000000000000000.1	File2833 Spectrum4579 scans: 2162
13			LKGCWTKSIPPKPCF				985	1	1	852.459	1702.9	2	1702.91	-0.0022	0	75.41	1.9e-06	A		G	Amidated (C-term)	0.000000000000000.1	File2833 Spectrum4440 scans: 1975
13			LKGCWTKSIPPKPCF				986	1	1	852.459	1702.9	2	1702.91	-0.0022	0	87.94	1.1e-07	A		G	Amidated (C-term)	0.000000000000000.1	File2833 Spectrum4439 scans: 1974
13			LKGCWTKSIPPKPCF				987	1	1	852.459	1702.9	2	1702.91	-0.0022	0	91.75	4.5e-08	A		G	Amidated (C-term)	0.000000000000000.1	File2833 Spectrum4438 scans: 1973
13			LKGCWTKSIPPKPCF				988	1	1	568.642	1702.9	3	1702.91	-0.0007	0	48.18	0.0011	A		G	Amidated (C-term)	0.000000000000000.1	File2833 Spectrum4446 scans: 1983
13			LKGCWTKSIPPKPCF				989	1	1	568.642	1702.9	3	1702.91	-0.0007	0	69.56	8.1e-06	A		G	Amidated (C-term)	0.000000000000000.1	File2833 Spectrum4445 scans: 1982
13			LKGCWTKSIPPKPCF				990	1	1	568.642	1702.9	3	1702.91	-0.0007	0	73.87	3e-06	A		G	Amidated (C-term)	0.000000000000000.1	File2833 Spectrum4444 scans: 1981
13			LKGCWTKSIPPKPCF				991	1	1	426.733	1702.9	4	1702.91	-0.0006	0	35.77	0.019	A		G	Amidated (C-term)	0.000000000000000.1	File2833 Spectrum4488 scans: 2039
13			LKGCWTKSIPPKPCF				992	1	1	426.733	1702.9	4	1702.91	-0.0006	0	44.71	0.0025	A		G	Amidated (C-term)	0.000000000000000.1	File2833 Spectrum4487 scans: 2038
13			LKGCWTKSIPPKPCF				993	1	1	426.733	1702.9	4	1702.91	-0.0006	0	47.15	0.0014	A		G	Amidated (C-term)	0.000000000000000.1	File2833 Spectrum4486 scans: 2037
13			LKGCWTKSIPPKPCF				994	1	1	426.734	1702.91	4	1702.91	0.0017	0	44.13	0.0027	A		G	Amidated (C-term)	0.000000000000000.1	File2833 Spectrum4434 scans: 1967
13			LKGCWTKSIPPKPCF				995	1	1	426.734	1702.91	4	1702.91	0.0017	0	34.57	0.024	A		G	Amidated (C-term)	0.000000000000000.1	File2833 Spectrum4433 scans: 1966
13			LKGCWTKSIPPKPCF				996	1	1	426.734	1702.91	4	1702.91	0.0017	0	39.78	0.0073	A		G	Amidated (C-term)	0.000000000000000.1	File2833 Spectrum4432 scans: 1965
13			LKGCWTKSIPPKPCF				997	1	1	568.643	1702.91	3	1702.91	0.0019	0	49.39	0.00085	A		G	Amidated (C-term)	0.000000000000000.1	File2833 Spectrum4500 scans: 2055
13			LKGCWTKSIPPKPCF				998	1	1	568.643	1702.91	3	1702.91	0.0019	0	60.82	6.1e-05	A		G	Amidated (C-term)	0.000000000000000.1	File2833 Spectrum4499 scans: 2054
13			LKGCWTKSIPPKPCF				999	1	1	568.643	1702.91	3	1702.91	0.0019	0	66.59	1.6e-05	A		G	Amidated (C-term)	0.000000000000000.1	File2833 Spectrum4498 scans: 2053
13			LKGCWTKSIPPKPCF				1000	1	1	426.734	1702.91	4	1702.91	0.0023	0	29	0.093	A		G	Amidated (C-term)	0.000000000000000.1	File2833 Spectrum4545 scans: 2116
13			LKGCWTKSIPPKPCF				1001	1	1	426.734	1702.91	4	1702.91	0.0023	0	56.66	0.00016	A		G	Amidated (C-term)	0.000000000000000.1	File2833 Spectrum4544 scans: 2115
13			LKGCWTKSIPPKPCF				1002	1	1	426.734	1702.91	4	1702.91	0.0023	0	48.27	0.0011	A		G	Amidated (C-term)	0.000000000000000.1	File2833 Spectrum4543 scans: 2114
13			LKGCWTKSIPPKPCF				1003	1	1	426.734	1702.91	4	1702.91	0.0036	0	37.91	0.012	A		G	Amidated (C-term)	0.000000000000000.1	File2833 Spectrum4647 scans: 2265
13			LKGCWTKSIPPKPCF				1004	1	1	426.734	1702.91	4	1702.91	0.0036	0	46.97	0.0015	A		G	Amidated (C-term)	0.000000000000000.1	File2833 Spectrum4646 scans: 2264
13			LKGCWTKSIPPKPCF				1005	1	1	426.734	1702.91	4	1702.91	0.0036	0	41.74	0.0049	A		G	Amidated (C-term)	0.000000000000000.1	File2833 Spectrum4645 scans: 2263
13			LKGCWTKSIPPKPCF				1006	1	1	568.644	1702.91	3	1702.91	0.0037	0	48.25	0.00094	A		G	Amidated (C-term)	0.000000000000000.1	File2833 Spectrum4682 scans: 2312
13			LKGCWTKSIPPKPCF				1007	1	1	568.644	1702.91	3	1702.91	0.0037	0	39.82	0.0066	A		G	Amidated (C-term)	0.000000000000000.1	File2833 Spectrum4683 scans: 2313
13			LKGCWTKSIPPKPCF				1008	1	1	568.644	1702.91	3	1702.91	0.0037	0	59.72	6.7e-05	A		G	Amidated (C-term)	0.000000000000000.1	File2833 Spectrum4681 scans: 2311
13			LKGCWTKSIPPKPCF				1009	1	1	426.735	1702.91	4	1702.91	0.0042	0	39.89	0.0067	A		G	Amidated (C-term)	0.000000000000000.1	File2833 Spectrum4593 scans: 2193
13			LKGCWTKSIPPKPCF				1010	1	1	426.735	1702.91	4	1702.91	0.0042	0	47.53	0.0012	A		G	Amidated (C-term)	0.000000000000000.1	File2833 Spectrum4592 scans: 2192
13			LKGCWTKSIPPKPCF				1011	1	1	426.735	1702.91	4	1702.91	0.0042	0	45.58	0.0018	A		G	Amidated (C-term)	0.000000000000000.1	File2833 Spectrum4591 scans: 2191
13			AALKGCWTKSIPPKPCF				1111	1	1	616.001	1844.98	3	1844.98	0.0018	0	64.97	2.6e-05	R		G	Amidated (C-term)	0.00000000000000000.1	File2833 Spectrum4506 scans: 2063
13			AALKGCWTKSIPPKPCF				1112	1	1	616.001	1844.98	3	1844.98	0.0018	0	77.87	1.3e-06	R		G	Amidated (C-term)	0.00000000000000000.1	File2833 Spectrum4505 scans: 2062
13			AALKGCWTKSIPPKPCF				1113	1	1	616.001	1844.98	3	1844.98	0.0018	0	75.25	2.4e-06	R		G	Amidated (C-term)	0.00000000000000000.1	File2833 Spectrum4504 scans: 2061
13			AALKGCWTKSIPPKPCF				1114	1	1	462.253	1844.98	4	1844.98	0.0043	0	31.35	0.059	R		G	Amidated (C-term)	0.00000000000000000.1	File2833 Spectrum4503 scans: 2059
13			AALKGCWTKSIPPKPCF				1115	1	1	462.253	1844.98	4	1844.98	0.0043	0	40.8	0.0067	R		G	Amidated (C-term)	0.00000000000000000.1	File2833 Spectrum4502 scans: 2058
13			AALKGCWTKSIPPKPCF				1116	1	1	462.253	1844.98	4	1844.98	0.0043	0	39.5	0.009	R		G	Amidated (C-term)	0.00000000000000000.1	File2833 Spectrum4501 scans: 2057
14	tr|D5LXG1|D5LXG1_ODOSH	Odorranain-F-SHb antimicrobial protein OS=Odorrana schmackeri PE=2 SV=1	GFMDTAKN	1116	7794	22	79	1	0	442.203	882.392	2	882.39	0.0013	0	34.22	0.011	R		A			File2833 Spectrum4146 scans: 1470
14			GFMDTAKN				80	1	0	442.203	882.392	2	882.39	0.0013	0	48.55	0.00041	R		A			File2833 Spectrum4145 scans: 1469
14			GFMDTAKN				81	1	0	442.203	882.392	2	882.39	0.0013	0	54.49	0.0001	R		A			File2833 Spectrum4144 scans: 1468
14			GFMDTAKNAA				217	1	0	513.24	1024.47	2	1024.46	0.0009	0	30.19	0.022	R		R			File2833 Spectrum4251 scans: 1678
14			GFMDTAKNAA				218	1	0	513.24	1024.47	2	1024.46	0.0009	0	45.42	0.00066	R		R			File2833 Spectrum4250 scans: 1677
14			GFMDTAKNAA				219	1	0	513.24	1024.47	2	1024.46	0.0009	0	40.24	0.0022	R		R			File2833 Spectrum4249 scans: 1676
14			VTLLDKLKCKITGGC				913	1	0	531.304	1590.89	3	1590.88	0.0059	0	77.28	5.4e-07	A		-			File2833 Spectrum5298 scans: 3214
14			VTLLDKLKCKITGGC				914	1	0	531.304	1590.89	3	1590.88	0.0059	0	62.42	1.6e-05	A		-			File2833 Spectrum5297 scans: 3213
14			VTLLDKLKCKITGGC				915	1	0	531.304	1590.89	3	1590.88	0.0059	0	61.99	1.8e-05	A		-			File2833 Spectrum5296 scans: 3212
14			VAVTLLDKLKCKITGGC				1030	1	0	588.005	1760.99	3	1760.99	0.0037	0	117.56	7e-11	N		-			File2833 Spectrum5379 scans: 3416
14			VAVTLLDKLKCKITGGC				1031	1	0	588.005	1760.99	3	1760.99	0.0037	0	87.36	7.3e-08	N		-			File2833 Spectrum5378 scans: 3415
14			VAVTLLDKLKCKITGGC				1032	1	0	588.005	1760.99	3	1760.99	0.0037	0	96.71	8.5e-09	N		-			File2833 Spectrum5377 scans: 3414
14			NVAVTLLDKLKCKITGGC				1162	1	0	626.02	1875.04	3	1875.03	0.0048	0	111.19	4e-10	R		-			File2833 Spectrum5835 scans: 4267
14			NVAVTLLDKLKCKITGGC				1163	1	0	626.02	1875.04	3	1875.03	0.0048	0	121.28	4e-11	R		-			File2833 Spectrum5834 scans: 4266
14			NVAVTLLDKLKCKITGGC				1164	1	0	626.02	1875.04	3	1875.03	0.0048	0	95.49	1.5e-08	R		-			File2833 Spectrum5833 scans: 4265
14			NVAVTLLDKLKCKITGGC				1165	1	0	938.527	1875.04	2	1875.03	0.0065	0	124.36	2.2e-11	R		-			File2833 Spectrum5838 scans: 4284
14			NVAVTLLDKLKCKITGGC				1166	1	0	938.527	1875.04	2	1875.03	0.0065	0	127.38	1.1e-11	R		-			File2833 Spectrum5837 scans: 4283
14			NVAVTLLDKLKCKITGGC				1167	1	0	938.527	1875.04	2	1875.03	0.0065	0	141.98	3.8e-13	R		-			File2833 Spectrum5836 scans: 4282
14			GFMDTAKNAARNVAVTLLDKLK				1642	1	1	594.585	2374.31	4	2374.32	-0.0052	0	32.12	0.029	R		C	Amidated (C-term)	0.0000000000000000000000.1	File2833 Spectrum6603 scans: 5544
14			GFMDTAKNAARNVAVTLLDKLK				1643	1	1	594.585	2374.31	4	2374.32	-0.0052	0	44.68	0.0016	R		C	Amidated (C-term)	0.0000000000000000000000.1	File2833 Spectrum6602 scans: 5543
14			GFMDTAKNAARNVAVTLLDKLK				1644	1	1	594.585	2374.31	4	2374.32	-0.0052	0	47.17	0.00091	R		C	Amidated (C-term)	0.0000000000000000000000.1	File2833 Spectrum6601 scans: 5542
14			GFMDTAKNAARNVAVTLLDKLKCKITGG				2154	1	1	587.727	2933.6	5	2933.59	0.0025	0	25.06	0.19	R		C	Amidated (C-term)	0.0000000000000000000000000000.1	File2833 Spectrum6466 scans: 5360
15	tr|A0A067XJP9|A0A067XJP9_ODOMA	Host defense peptide odorranain-A6 OS=Odorrana margaretae PE=2 SV=1	CSYRPGSP	1073	6878	28	73	1	1	433.695	865.376	2	865.375	0.0008	0	38.84	0.0022	K		D			File2833 Spectrum4065 scans: 1264
15			CSYRPGSP				74	1	1	433.695	865.376	2	865.375	0.0008	0	41.71	0.0012	K		D			File2833 Spectrum4063 scans: 1262
15			CSYRPGSP				75	1	1	433.695	865.376	2	865.375	0.0008	0	37.89	0.0028	K		D			File2833 Spectrum4064 scans: 1263
15			YRPGSPDSRC				346	1	1	569.258	1136.5	2	1136.5	-0.0028	0	22.76	0.15	S		K			File2833 Spectrum4053 scans: 1241
15			YRPGSPDSRC				347	1	1	569.258	1136.5	2	1136.5	-0.0028	0	25.88	0.072	S		K			File2833 Spectrum4052 scans: 1240
15			YRPGSPDSRC				349	1	1	569.26	1136.51	2	1136.5	0.0022	0	36.24	0.0078	S		K			File2833 Spectrum3999 scans: 1167
15			YRPGSPDSRC				350	1	1	569.26	1136.51	2	1136.5	0.0022	0	38.7	0.0045	S		K			File2833 Spectrum3998 scans: 1166
15			SYRPGSPDSRC				412	1	1	612.776	1223.54	2	1223.54	0.0014	0	33.35	0.01	C		K			File2833 Spectrum4017 scans: 1191
15			SYRPGSPDSRC				413	1	1	612.776	1223.54	2	1223.54	0.0014	0	39.7	0.0024	C		K			File2833 Spectrum4016 scans: 1190
15			SYRPGSPDSRC				414	1	1	612.776	1223.54	2	1223.54	0.0014	0	28.02	0.035	C		K			File2833 Spectrum4015 scans: 1189
15			SYRPGSPDSRC				415	1	1	408.853	1223.54	3	1223.54	0.0017	0	39.92	0.002	C		K			File2833 Spectrum4014 scans: 1187
15			SYRPGSPDSRC				416	1	1	408.853	1223.54	3	1223.54	0.0017	0	48.89	0.00025	C		K			File2833 Spectrum4013 scans: 1186
15			SYRPGSPDSRC				417	1	1	408.853	1223.54	3	1223.54	0.0017	0	64.77	6.6e-06	C		K			File2833 Spectrum4012 scans: 1185
15			CSYRPGSPDSRC				583	1	1	664.279	1326.54	2	1326.54	-0.0007	0	54.62	2.6e-05	K		K			File2833 Spectrum4050 scans: 1237
15			CSYRPGSPDSRC				584	1	1	664.279	1326.54	2	1326.54	-0.0007	0	53.34	3.4e-05	K		K			File2833 Spectrum4049 scans: 1236
15			CSYRPGSPDSRC				585	1	1	664.279	1326.54	2	1326.54	-0.0007	0	57.2	1.4e-05	K		K			File2833 Spectrum4048 scans: 1235
15			CSYRPGSPDSRC				586	1	1	443.189	1326.55	3	1326.54	0.0016	0	73.56	4.5e-07	K		K			File2833 Spectrum4092 scans: 1306
15			CSYRPGSPDSRC				587	1	1	443.189	1326.55	3	1326.54	0.0016	0	78.57	1.4e-07	K		K			File2833 Spectrum4090 scans: 1304
15			CSYRPGSPDSRC				588	1	1	443.189	1326.55	3	1326.54	0.0016	0	78.3	1.5e-07	K		K			File2833 Spectrum4091 scans: 1305
15			CSYRPGSPDSRC				589	1	1	443.189	1326.55	3	1326.54	0.0018	0	73.38	4.7e-07	K		K			File2833 Spectrum4047 scans: 1233
15			CSYRPGSPDSRC				590	1	1	443.189	1326.55	3	1326.54	0.0018	0	73.69	4.4e-07	K		K			File2833 Spectrum4046 scans: 1232
15			CSYRPGSPDSRC				591	1	1	443.189	1326.55	3	1326.54	0.0018	0	78.47	1.5e-07	K		K			File2833 Spectrum4045 scans: 1231
15			EEEEGSENGAEDIK				883	1	1	768.322	1534.63	2	1534.63	0.002	0	85.92	3.1e-08	A		I			File2833 Spectrum4044 scans: 1229
15			EEEEGSENGAEDIK				884	1	1	768.322	1534.63	2	1534.63	0.002	0	86.25	2.8e-08	A		I			File2833 Spectrum4043 scans: 1228
15			EEEEGSENGAEDIK				885	1	1	768.322	1534.63	2	1534.63	0.002	0	90.96	9.6e-09	A		I			File2833 Spectrum4042 scans: 1227
15			EEEEGSENGAEDIKIN				1033	1	1	881.885	1761.76	2	1761.75	0.0019	0	83.66	1.1e-07	A		R			File2833 Spectrum4221 scans: 1621
15			EEEEGSENGAEDIKIN				1034	1	1	881.885	1761.76	2	1761.75	0.0019	0	102.61	1.4e-09	A		R			File2833 Spectrum4220 scans: 1620
15			EEEEGSENGAEDIKIN				1035	1	1	881.885	1761.76	2	1761.75	0.0019	0	122.48	1.4e-11	A		R			File2833 Spectrum4219 scans: 1619
16	tr|Q1MU18|Q1MU18_ODOVE	Esculentin-2V protein OS=Odorrana versabilis PE=2 SV=1	GIFTLFKGAA	1037	8536	22	214	1	1	512.796	1023.58	2	1023.58	0.0017	0	40.63	0.0019	R		K			File2833 Spectrum5466 scans: 3736
16			GIFTLFKGAA				215	1	1	512.796	1023.58	2	1023.58	0.0017	0	41.18	0.0016	R		K			File2833 Spectrum5465 scans: 3735
16			GIFTLFKGAA				216	1	1	512.796	1023.58	2	1023.58	0.0017	0	41.59	0.0015	R		K			File2833 Spectrum5464 scans: 3734
16			GIFTLFKGAAKLLG				751	1	1	718.44	1434.86	2	1434.86	0.005	0	58.66	1.8e-05	R		K			File2833 Spectrum6241 scans: 4894
16			GIFTLFKGAAKLLG				752	1	1	718.44	1434.86	2	1434.86	0.005	0	65.52	3.7e-06	R		K			File2833 Spectrum6242 scans: 4895
16			GIFTLFKGAAKLLG				753	1	1	718.44	1434.86	2	1434.86	0.005	0	59.67	1.4e-05	R		K			File2833 Spectrum6243 scans: 4896
16			GIFTLFKGAAKLLG				754	1	1	479.296	1434.87	3	1434.86	0.0052	0	35.9	0.0034	R		K			File2833 Spectrum6240 scans: 4892
16			GIFTLFKGAAKLLG				755	1	1	479.296	1434.87	3	1434.86	0.0052	0	38.49	0.0019	R		K			File2833 Spectrum6239 scans: 4891
16			GIFTLFKGAAKLLG				756	1	1	479.296	1434.87	3	1434.86	0.0052	0	31.69	0.0089	R		K			File2833 Spectrum6238 scans: 4890
16			KTLAKEAGKTGLELMACKVTNQC				1714	1	1	813.091	2436.25	3	2436.25	-0.0014	0	199.18	1e-18	G		-			File2833 Spectrum4572 scans: 2152
16			KTLAKEAGKTGLELMACKVTNQC				1715	1	1	813.091	2436.25	3	2436.25	-0.0014	0	203.24	4e-19	G		-			File2833 Spectrum4571 scans: 2151
16			KTLAKEAGKTGLELMACKVTNQC				1716	1	1	813.091	2436.25	3	2436.25	-0.0014	0	191.97	5.3e-18	G		-			File2833 Spectrum4570 scans: 2150
16			KTLAKEAGKTGLELMACKVTNQC				1717	1	1	610.07	2436.25	4	2436.25	-0.0012	0	73.08	4.1e-06	G		-			File2833 Spectrum4566 scans: 2144
16			KTLAKEAGKTGLELMACKVTNQC				1718	1	1	610.07	2436.25	4	2436.25	-0.0012	0	74.6	2.9e-06	G		-			File2833 Spectrum4565 scans: 2143
16			KTLAKEAGKTGLELMACKVTNQC				1719	1	1	610.07	2436.25	4	2436.25	-0.0012	0	75.91	2.1e-06	G		-			File2833 Spectrum4564 scans: 2142
16			GIFTLFKGAAKLLGKTLAKEAGKTGLELMACKVTNQC				3181	1	1	771.629	3853.11	5	3853.1	0.0074	0	97.09	1.2e-08	R		-			File2833 Spectrum6594 scans: 5532
16			GIFTLFKGAAKLLGKTLAKEAGKTGLELMACKVTNQC				3182	1	1	771.629	3853.11	5	3853.1	0.0074	0	64.78	2e-05	R		-			File2833 Spectrum6593 scans: 5531
16			GIFTLFKGAAKLLGKTLAKEAGKTGLELMACKVTNQC				3183	1	1	771.629	3853.11	5	3853.1	0.0074	0	90.03	5.8e-08	R		-			File2833 Spectrum6592 scans: 5530
16			GIFTLFKGAAKLLGKTLAKEAGKTGLELMACKVTNQC				3188	1	1	643.193	3853.11	6	3853.1	0.0104	0	21.53	0.41	R		-			File2833 Spectrum6596 scans: 5535
16			GIFTLFKGAAKLLGKTLAKEAGKTGLELMACKVTNQC				3189	1	1	643.193	3853.11	6	3853.1	0.0104	0	26.97	0.12	R		-			File2833 Spectrum6595 scans: 5534
16			GIFTLFKGAAKLLGKTLAKEAGKTGLELMACKVTNQC				3191	1	1	771.63	3853.12	5	3853.1	0.0129	0	42.02	0.0035	R		-			File2833 Spectrum6653 scans: 5614
16			GIFTLFKGAAKLLGKTLAKEAGKTGLELMACKVTNQC				3192	1	1	771.63	3853.12	5	3853.1	0.0129	0	27.53	0.097	R		-			File2833 Spectrum6652 scans: 5613
17	tr|D3KDU6|D3KDU6_ODOSH	Brevinin-1-SHa antimicrobial peptide OS=Odorrana schmackeri PE=2 SV=1	FLPAAFRLA	984	8140	24	181	1	1	503.299	1004.58	2	1004.58	0.0029	0	43.84	0.00065	R		A			File2833 Spectrum5330 scans: 3281
17			FLPAAFRLA				182	1	1	503.299	1004.58	2	1004.58	0.0029	0	43.96	0.00063	R		A			File2833 Spectrum5329 scans: 3280
17			FLPAAFRLA				183	1	1	503.299	1004.58	2	1004.58	0.0029	0	47.48	0.00028	R		A			File2833 Spectrum5331 scans: 3282
17			FLPAAFRLAA				286	1	1	538.817	1075.62	2	1075.62	0.0007	0	40.67	0.0025	R		K			File2833 Spectrum5317 scans: 3253
17			FLPAAFRLAA				287	1	1	538.817	1075.62	2	1075.62	0.0007	0	39.92	0.0029	R		K			File2833 Spectrum5318 scans: 3254
17			FLPAAFRLAA				288	1	1	538.817	1075.62	2	1075.62	0.0007	0	55.84	7.5e-05	R		K			File2833 Spectrum5319 scans: 3255
17			KIVPTVFCAISKKC				886	1	1	512.959	1535.86	3	1535.86	-0.0009	0	89	5.5e-08	A		-			File2833 Spectrum4635 scans: 2249
17			KIVPTVFCAISKKC				887	1	1	512.959	1535.86	3	1535.86	-0.0009	0	74.65	1.5e-06	A		-			File2833 Spectrum4634 scans: 2248
17			KIVPTVFCAISKKC				888	1	1	512.959	1535.86	3	1535.86	-0.0009	0	77.42	8e-07	A		-			File2833 Spectrum4633 scans: 2247
17			AKIVPTVFCAISKKC				919	1	1	536.637	1606.89	3	1606.89	-0.0041	0	70.33	5.8e-06	A		-			File2833 Spectrum4764 scans: 2421
17			AKIVPTVFCAISKKC				920	1	1	536.637	1606.89	3	1606.89	-0.0041	0	82.9	3.2e-07	A		-			File2833 Spectrum4763 scans: 2420
17			AKIVPTVFCAISKKC				921	1	1	536.637	1606.89	3	1606.89	-0.0041	0	92.11	3.8e-08	A		-			File2833 Spectrum4762 scans: 2419
17			FLPAAFRLAAKIVPTVFCAISKKC				1927	1	1	649.372	2593.46	4	2593.46	-0.0041	0	56.25	9.6e-05	R		-			File2833 Spectrum6807 scans: 5918
17			FLPAAFRLAAKIVPTVFCAISKKC				1928	1	1	649.372	2593.46	4	2593.46	-0.0041	0	50.12	0.00039	R		-			File2833 Spectrum6806 scans: 5917
17			FLPAAFRLAAKIVPTVFCAISKKC				1929	1	1	649.372	2593.46	4	2593.46	-0.0041	0	60.08	4e-05	R		-			File2833 Spectrum6805 scans: 5916
17			FLPAAFRLAAKIVPTVFCAISKKC				1930	1	1	865.495	2593.46	3	2593.46	-0.0016	0	69.41	4.3e-06	R		-			File2833 Spectrum6828 scans: 5946
17			FLPAAFRLAAKIVPTVFCAISKKC				1931	1	1	865.495	2593.46	3	2593.46	-0.0016	0	108.08	5.9e-10	R		-			File2833 Spectrum6827 scans: 5945
17			FLPAAFRLAAKIVPTVFCAISKKC				1932	1	1	865.495	2593.46	3	2593.46	-0.0016	0	103.21	1.8e-09	R		-			File2833 Spectrum6826 scans: 5944
17			FLPAAFRLAAKIVPTVFCAISKKC				1933	1	1	519.7	2593.47	5	2593.46	0.0012	0	65.32	1e-05	R		-			File2833 Spectrum6801 scans: 5910
17			FLPAAFRLAAKIVPTVFCAISKKC				1934	1	1	519.7	2593.47	5	2593.46	0.0012	0	35.82	0.009	R		-			File2833 Spectrum6800 scans: 5909
17			FLPAAFRLAAKIVPTVFCAISKKC				1935	1	1	519.7	2593.47	5	2593.46	0.0012	0	45.48	0.00098	R		-			File2833 Spectrum6799 scans: 5908
17			FLPAAFRLAAKIVPTVFCAISKKC				1936	1	1	519.701	2593.47	5	2593.46	0.0054	0	55.91	8.3e-05	R		-			File2833 Spectrum6853 scans: 5980
17			FLPAAFRLAAKIVPTVFCAISKKC				1937	1	1	519.701	2593.47	5	2593.46	0.0054	0	53.98	0.00013	R		-			File2833 Spectrum6854 scans: 5981
17			FLPAAFRLAAKIVPTVFCAISKKC				1938	1	1	519.701	2593.47	5	2593.46	0.0054	0	59.33	3.8e-05	R		-			File2833 Spectrum6855 scans: 5982
18	tr|D3KDU1|D3KDU1_ODOSH	Palastrin-SHa antimicrobial peptide OS=Odorrana schmackeri PE=2 SV=1	GLWDTIKQAGKNIFLNVLDKIKCKVAGGCKP	857	8088	9	2620	1	1	672.376	3356.84	5	3356.85	-0.0045	0	93.28	2.4e-08	R		-			File2833 Spectrum7059 scans: 6266
18			GLWDTIKQAGKNIFLNVLDKIKCKVAGGCKP				2621	1	1	672.376	3356.84	5	3356.85	-0.0045	0	114.19	1.9e-10	R		-			File2833 Spectrum7058 scans: 6265
18			GLWDTIKQAGKNIFLNVLDKIKCKVAGGCKP				2622	1	1	672.376	3356.84	5	3356.85	-0.0045	0	172.18	3.1e-16	R		-			File2833 Spectrum7057 scans: 6264
18			GLWDTIKQAGKNIFLNVLDKIKCKVAGGCKP				2623	1	1	840.219	3356.85	4	3356.85	0.0009	0	156.79	9.3e-15	R		-			File2833 Spectrum7065 scans: 6274
18			GLWDTIKQAGKNIFLNVLDKIKCKVAGGCKP				2624	1	1	840.219	3356.85	4	3356.85	0.0009	0	133.24	2.1e-12	R		-			File2833 Spectrum7064 scans: 6273
18			GLWDTIKQAGKNIFLNVLDKIKCKVAGGCKP				2625	1	1	840.219	3356.85	4	3356.85	0.0009	0	130.1	4.3e-12	R		-			File2833 Spectrum7063 scans: 6272
18			GLWDTIKQAGKNIFLNVLDKIKCKVAGGCKP				2626	1	1	560.482	3356.85	6	3356.85	0.0011	0	110.29	4.3e-10	R		-			File2833 Spectrum7062 scans: 6270
18			GLWDTIKQAGKNIFLNVLDKIKCKVAGGCKP				2627	1	1	560.482	3356.85	6	3356.85	0.0011	0	90.33	4.2e-08	R		-			File2833 Spectrum7061 scans: 6269
18			GLWDTIKQAGKNIFLNVLDKIKCKVAGGCKP				2628	1	1	560.482	3356.85	6	3356.85	0.0011	0	91.28	3.4e-08	R		-			File2833 Spectrum7060 scans: 6268
19	tr|D6R6Q6|D6R6Q6_ODOSH	Brevinin-1SHb antimicrobial peptide OS=Odorrana schmackeri PE=2 SV=1	LIASLAGNVVPNIFCKITKRC	665	8067	9	1600	1	1	754.096	2259.27	3	2259.26	0.0061	0	102.54	2.1e-09	P		-			File2833 Spectrum5808 scans: 4225
19			LIASLAGNVVPNIFCKITKRC				1601	1	1	754.096	2259.27	3	2259.26	0.0061	0	99.14	4.6e-09	P		-			File2833 Spectrum5807 scans: 4224
19			LIASLAGNVVPNIFCKITKRC				1602	1	1	754.096	2259.27	3	2259.26	0.0061	0	99.13	4.6e-09	P		-			File2833 Spectrum5806 scans: 4223
19			LIASLAGNVVPNIFCKITKRC				1603	1	1	1130.64	2259.27	2	2259.26	0.0072	0	127.63	7e-12	P		-			File2833 Spectrum5811 scans: 4229
19			LIASLAGNVVPNIFCKITKRC				1604	1	1	1130.64	2259.27	2	2259.26	0.0072	0	137.24	7.7e-13	P		-			File2833 Spectrum5810 scans: 4228
19			LIASLAGNVVPNIFCKITKRC				1605	1	1	1130.64	2259.27	2	2259.26	0.0072	0	82.91	2.1e-07	P		-			File2833 Spectrum5809 scans: 4227
19			LIASLAGNVVPNIFCKITKRC				1606	1	1	565.824	2259.27	4	2259.26	0.0087	0	83.44	1.7e-07	P		-			File2833 Spectrum5817 scans: 4237
19			LIASLAGNVVPNIFCKITKRC				1607	1	1	565.824	2259.27	4	2259.26	0.0087	0	72.77	1.9e-06	P		-			File2833 Spectrum5816 scans: 4236
19			LIASLAGNVVPNIFCKITKRC				1608	1	1	565.824	2259.27	4	2259.26	0.0087	0	79.73	3.9e-07	P		-			File2833 Spectrum5815 scans: 4235
20	sp|Q2UXV9|BR1S_ODOSH	Brevinin-1S OS=Odorrana schmackeri PE=2 SV=1	FFPAILRVAA	631	8036	15	316	1	1	552.833	1103.65	2	1103.65	0.0033	0	35	0.006	R		K			File2833 Spectrum5556 scans: 3869
20			FFPAILRVAA				317	1	1	552.833	1103.65	2	1103.65	0.0033	0	32.39	0.011	R		K			File2833 Spectrum5555 scans: 3868
20			FFPAILRVAA				318	1	1	552.833	1103.65	2	1103.65	0.0033	0	34.85	0.0062	R		K			File2833 Spectrum5554 scans: 3867
20			FFPAILRVAAKVGPAVLCAITKKC				1831	1	1	629.872	2515.46	4	2515.45	0.0069	0	84.05	7.3e-08	R		-			File2833 Spectrum6715 scans: 5746
20			FFPAILRVAAKVGPAVLCAITKKC				1832	1	1	629.872	2515.46	4	2515.45	0.0069	0	80.12	1.8e-07	R		-			File2833 Spectrum6716 scans: 5747
20			FFPAILRVAAKVGPAVLCAITKKC				1833	1	1	629.872	2515.46	4	2515.45	0.0069	0	82.35	1.1e-07	R		-			File2833 Spectrum6717 scans: 5748
20			FFPAILRVAAKVGPAVLCAITKKC				1834	1	1	629.873	2515.46	4	2515.45	0.0096	0	58.74	2.4e-05	R		-			File2833 Spectrum6753 scans: 5826
20			FFPAILRVAAKVGPAVLCAITKKC				1835	1	1	629.873	2515.46	4	2515.45	0.0096	0	69.69	1.9e-06	R		-			File2833 Spectrum6752 scans: 5825
20			FFPAILRVAAKVGPAVLCAITKKC				1836	1	1	629.873	2515.46	4	2515.45	0.0096	0	82.1	1.1e-07	R		-			File2833 Spectrum6751 scans: 5824
20			FFPAILRVAAKVGPAVLCAITKKC				1837	1	1	504.1	2515.46	5	2515.45	0.0106	0	83.65	7.7e-08	R		-			File2833 Spectrum6723 scans: 5760
20			FFPAILRVAAKVGPAVLCAITKKC				1838	1	1	504.1	2515.46	5	2515.45	0.0106	0	70.14	1.7e-06	R		-			File2833 Spectrum6722 scans: 5759
20			FFPAILRVAAKVGPAVLCAITKKC				1839	1	1	504.1	2515.46	5	2515.45	0.0106	0	57.1	3.5e-05	R		-			File2833 Spectrum6721 scans: 5758
20			FFPAILRVAAKVGPAVLCAITKKC				1840	1	1	504.1	2515.46	5	2515.45	0.0109	0	70.24	1.7e-06	R		-			File2833 Spectrum6765 scans: 5844
20			FFPAILRVAAKVGPAVLCAITKKC				1841	1	1	504.1	2515.46	5	2515.45	0.0109	0	59.39	2e-05	R		-			File2833 Spectrum6764 scans: 5843
20			FFPAILRVAAKVGPAVLCAITKKC				1842	1	1	504.1	2515.46	5	2515.45	0.0109	0	68.62	2.4e-06	R		-			File2833 Spectrum6763 scans: 5842
21	tr|A6MBL3|A6MBL3_ODOGR	Odorranain-F1 antimicrobial peptide OS=Odorrana grahami PE=2 SV=1	GFMDTAKN	535	7530	18	79	1	0	442.203	882.392	2	882.39	0.0013	0	34.22	0.011	R		A			File2833 Spectrum4146 scans: 1470
21			GFMDTAKN				80	1	0	442.203	882.392	2	882.39	0.0013	0	48.55	0.00041	R		A			File2833 Spectrum4145 scans: 1469
21			GFMDTAKN				81	1	0	442.203	882.392	2	882.39	0.0013	0	54.49	0.0001	R		A			File2833 Spectrum4144 scans: 1468
21			GFMDTAKNAA				217	1	0	513.24	1024.47	2	1024.46	0.0009	0	30.19	0.022	R		K			File2833 Spectrum4251 scans: 1678
21			GFMDTAKNAA				218	1	0	513.24	1024.47	2	1024.46	0.0009	0	45.42	0.00066	R		K			File2833 Spectrum4250 scans: 1677
21			GFMDTAKNAA				219	1	0	513.24	1024.47	2	1024.46	0.0009	0	40.24	0.0022	R		K			File2833 Spectrum4249 scans: 1676
21			GFMDTAKNAAKN				511	1	0	423.209	1266.61	3	1266.6	0.0026	0	63.88	1.9e-05	R		V			File2833 Spectrum4178 scans: 1535
21			GFMDTAKNAAKN				512	1	0	423.209	1266.61	3	1266.6	0.0026	0	62.36	2.7e-05	R		V			File2833 Spectrum4179 scans: 1536
21			GFMDTAKNAAKN				513	1	0	423.209	1266.61	3	1266.6	0.0026	0	69.57	5.2e-06	R		V			File2833 Spectrum4177 scans: 1534
21			KNVAVTLLDNLKCKITKA				1294	1	1	493.797	1971.16	4	1971.15	0.0054	0	33.56	0.012	A		C			File2833 Spectrum5706 scans: 4087
21			KNVAVTLLDNLKCKITKA				1295	1	1	493.797	1971.16	4	1971.15	0.0054	0	44.42	0.001	A		C			File2833 Spectrum5705 scans: 4086
21			KNVAVTLLDNLKCKITKA				1296	1	1	493.797	1971.16	4	1971.15	0.0054	0	50.1	0.00027	A		C			File2833 Spectrum5704 scans: 4085
21			GFMDTAKNAAKNVAVTLLDNLKCKITKA				2194	1	1	745.41	2977.61	4	2977.61	0.0025	0	84.84	1.8e-07	R		C			File2833 Spectrum6684 scans: 5655
21			GFMDTAKNAAKNVAVTLLDNLKCKITKA				2195	1	1	745.41	2977.61	4	2977.61	0.0025	0	79.69	6.1e-07	R		C			File2833 Spectrum6683 scans: 5654
21			GFMDTAKNAAKNVAVTLLDNLKCKITKA				2196	1	1	745.41	2977.61	4	2977.61	0.0025	0	65.81	1.5e-05	R		C			File2833 Spectrum6682 scans: 5653
21			GFMDTAKNAAKNVAVTLLDNLKCKITKA				2197	1	1	596.531	2977.62	5	2977.61	0.0094	0	42.38	0.0033	R		C			File2833 Spectrum6495 scans: 5400
21			GFMDTAKNAAKNVAVTLLDNLKCKITKA				2198	1	1	596.531	2977.62	5	2977.61	0.0094	0	39.11	0.0069	R		C			File2833 Spectrum6494 scans: 5399
21			GFMDTAKNAAKNVAVTLLDNLKCKITKA				2199	1	1	596.531	2977.62	5	2977.61	0.0094	0	50.69	0.00048	R		C			File2833 Spectrum6493 scans: 5398
22	tr|A0A067XJF6|A0A067XJF6_ODOMA	Host defense peptide odorranain-O-RA OS=Odorrana margaretae PE=2 SV=1	AVPLIYNRPGIYV	460	7106	9	823	1	1	737.924	1473.83	2	1473.83	-0.0018	0	43.65	0.0022	R		T			File2833 Spectrum5172 scans: 2982
22			AVPLIYNRPGIYV				824	1	1	737.924	1473.83	2	1473.83	-0.0018	0	42.69	0.0027	R		T			File2833 Spectrum5171 scans: 2981
22			AVPLIYNRPGIYV				825	1	1	737.924	1473.83	2	1473.83	-0.0018	0	46.97	0.001	R		T			File2833 Spectrum5170 scans: 2980
22			AVPLIYNRPGIYVTKRPK				1498	1	1	521.819	2083.25	4	2083.24	0.0052	0	93.3	5.1e-09	R		G	Amidated (C-term)	0.000000000000000000.1	File2833 Spectrum4341 scans: 1828
22			AVPLIYNRPGIYVTKRPK				1499	1	1	521.819	2083.25	4	2083.24	0.0052	0	99.01	1.4e-09	R		G	Amidated (C-term)	0.000000000000000000.1	File2833 Spectrum4340 scans: 1827
22			AVPLIYNRPGIYVTKRPK				1500	1	1	521.819	2083.25	4	2083.24	0.0052	0	90.01	1.1e-08	R		G	Amidated (C-term)	0.000000000000000000.1	File2833 Spectrum4339 scans: 1826
22			AVPLIYNRPGIYVTKRPK				1501	1	1	417.657	2083.25	5	2083.24	0.0058	0	91.56	7.5e-09	R		G	Amidated (C-term)	0.000000000000000000.1	File2833 Spectrum4344 scans: 1832
22			AVPLIYNRPGIYVTKRPK				1502	1	1	417.657	2083.25	5	2083.24	0.0058	0	64.25	4.1e-06	R		G	Amidated (C-term)	0.000000000000000000.1	File2833 Spectrum4342 scans: 1830
22			AVPLIYNRPGIYVTKRPK				1503	1	1	417.657	2083.25	5	2083.24	0.0058	0	91.12	8.3e-09	R		G	Amidated (C-term)	0.000000000000000000.1	File2833 Spectrum4343 scans: 1831
23	tr|Q7T2V5|Q7T2V5_ODOSH	Kininogen-1 OS=Odorrana schmackeri PE=2 SV=1	RPPGFSPF	453	37657	18	94	1	1	452.738	903.462	2	903.46	0.0014	0	38.95	0.012	R		R			File2833 Spectrum4702 scans: 2339
23			RPPGFSPF				95	1	1	452.738	903.462	2	903.46	0.0014	0	37.08	0.018	R		R			File2833 Spectrum4703 scans: 2340
23			RPPGFSPF				96	1	1	452.738	903.462	2	903.46	0.0014	0	36.99	0.019	R		R			File2833 Spectrum4704 scans: 2341
23			RPPGFSPFR				256	1	1	530.788	1059.56	2	1059.56	0.0009	0	53.76	0.00032	R		V			File2833 Spectrum4395 scans: 1915
23			RPPGFSPFR				257	1	1	530.788	1059.56	2	1059.56	0.0009	0	53.81	0.00031	R		V			File2833 Spectrum4394 scans: 1914
23			RPPGFSPFR				258	1	1	530.788	1059.56	2	1059.56	0.0009	0	48.33	0.0011	R		V			File2833 Spectrum4393 scans: 1913
23			RPPGFSPFRV				373	1	1	580.323	1158.63	2	1158.63	0.0025	0	49.11	0.00074	R		A			File2833 Spectrum4740 scans: 2389
23			RPPGFSPFRV				374	1	1	580.323	1158.63	2	1158.63	0.0025	0	42.5	0.0034	R		A			File2833 Spectrum4739 scans: 2388
23			RPPGFSPFRV				375	1	1	580.323	1158.63	2	1158.63	0.0025	0	21.13	0.46	R		A			File2833 Spectrum4738 scans: 2387
23			RPPGFSPFRVA				436	1	1	410.896	1229.67	3	1229.67	0.0002	0	56.92	0.00019	R		P			File2833 Spectrum4632 scans: 2245
23			RPPGFSPFRVA				437	1	1	410.896	1229.67	3	1229.67	0.0002	0	57.09	0.00018	R		P			File2833 Spectrum4631 scans: 2244
23			RPPGFSPFRVA				438	1	1	410.896	1229.67	3	1229.67	0.0002	0	55.47	0.00027	R		P			File2833 Spectrum4630 scans: 2243
23			RPPGFSPFRIA				463	1	1	415.57	1243.69	3	1243.68	0.0041	0	34.39	0.032	R		P			File2833 Spectrum4845 scans: 2534
23			RPPGFSPFRIA				464	1	1	415.57	1243.69	3	1243.68	0.0041	0	26.85	0.18	R		P			File2833 Spectrum4844 scans: 2533
23			RPPGFSPFRIA				465	1	1	415.57	1243.69	3	1243.68	0.0041	0	37.21	0.017	R		P			File2833 Spectrum4843 scans: 2532
23			MIRRPPGFSPFR				793	1	1	487.603	1459.79	3	1459.79	0	0	57.58	0.00013	R		V			File2833 Spectrum4416 scans: 1943
23			MIRRPPGFSPFR				794	1	1	487.603	1459.79	3	1459.79	0	0	45.64	0.0021	R		V			File2833 Spectrum4415 scans: 1942
23			MIRRPPGFSPFR				795	1	1	487.603	1459.79	3	1459.79	0	0	43.91	0.0031	R		V			File2833 Spectrum4414 scans: 1941
24	sp|P0C2A4|GR1_ODOGR	Grahamin-1 OS=Odorrana grahami PE=1 SV=1	GLLSGILGAG	271	7449	13	70	1	0	429.259	856.503	2	856.502	0.0009	0	62.51	4.1e-05	R		K			File2833 Spectrum5586 scans: 3926
24			GLLSGILGAG				71	1	0	429.259	856.503	2	856.502	0.0009	0	67.92	1.2e-05	R		K			File2833 Spectrum5585 scans: 3925
24			GLLSGILGAG				72	1	0	429.259	856.503	2	856.502	0.0009	0	68.53	1e-05	R		K			File2833 Spectrum5584 scans: 3924
24			DEEVAKMEEI				394	1	0	596.774	1191.53	2	1191.53	0.0015	0	43.91	0.0015	R		K			File2833 Spectrum4431 scans: 1963
24			DEEVAKMEEI				395	1	0	596.774	1191.53	2	1191.53	0.0015	0	44.46	0.0013	R		K			File2833 Spectrum4430 scans: 1962
24			DEEVAKMEEI				396	1	0	596.774	1191.53	2	1191.53	0.0015	0	44.82	0.0012	R		K			File2833 Spectrum4429 scans: 1961
24			GLLSGILGAGKNIV				556	1	1	656.405	1310.8	2	1310.79	0.0032	0	43.24	0.0012	R		C			File2833 Spectrum6261 scans: 4932
24			GLLSGILGAGKNIV				557	1	1	656.405	1310.8	2	1310.79	0.0032	0	53.2	0.00012	R		C			File2833 Spectrum6259 scans: 4930
24			GLLSGILGAGKNIV				558	1	1	656.405	1310.8	2	1310.79	0.0032	0	49.8	0.00027	R		C			File2833 Spectrum6260 scans: 4931
24			GLLSGILGAGKNIV				559	1	1	437.94	1310.8	3	1310.79	0.0047	0	23.79	0.14	R		C			File2833 Spectrum6279 scans: 4956
24			GLLSGILGAGKNIVCGLSGL				1105	1	1	921.53	1841.05	2	1841.04	0.0012	0	26.55	0.11	R		C			File2833 Spectrum7605 scans: 7122
24			GLLSGILGAGKNIVCGLSGL				1106	1	1	921.53	1841.05	2	1841.04	0.0012	0	40.04	0.0047	R		C			File2833 Spectrum7603 scans: 7120
24			GLLSGILGAGKNIVCGLSGL				1107	1	1	921.53	1841.05	2	1841.04	0.0012	0	28.91	0.061	R		C			File2833 Spectrum7604 scans: 7121
25	tr|E3SZR2|E3SZR2_9NEOB	Andersonin-R peptide OS=Odorrana andersonii PE=2 SV=1	DQTGMNKAALSPIRF	253	7433	3	949	1	1	550.288	1647.84	3	1647.84	0.0004	0	104.11	2.9e-09	A		I			File2833 Spectrum4821 scans: 2502
25			DQTGMNKAALSPIRF				950	1	1	550.288	1647.84	3	1647.84	0.0004	0	104.48	2.7e-09	A		I			File2833 Spectrum4820 scans: 2501
25			DQTGMNKAALSPIRF				951	1	1	550.288	1647.84	3	1647.84	0.0004	0	86.18	1.8e-07	A		I			File2833 Spectrum4819 scans: 2500
26	tr|D3KDU2|D3KDU2_ODOSH	Odorranain-SHa antimicrobial peptide OS=Odorrana schmackeri PE=2 SV=1	GCSRWIIGINGRICRD	253	7099	9	1090	1	1	455.487	1817.92	4	1817.91	0.0037	0	39.79	0.0084	R		-			File2833 Spectrum4710 scans: 2349
26			GCSRWIIGINGRICRD				1091	1	1	455.487	1817.92	4	1817.91	0.0037	0	49.82	0.00083	R		-			File2833 Spectrum4709 scans: 2348
26			GCSRWIIGINGRICRD				1092	1	1	455.487	1817.92	4	1817.91	0.0037	0	40.66	0.0069	R		-			File2833 Spectrum4708 scans: 2347
26			GCSRWIIGINGRICRD				1093	1	1	606.98	1817.92	3	1817.91	0.004	0	68.77	1.2e-05	R		-			File2833 Spectrum4662 scans: 2285
26			GCSRWIIGINGRICRD				1094	1	1	606.98	1817.92	3	1817.91	0.004	0	74.69	2.9e-06	R		-			File2833 Spectrum4661 scans: 2284
26			GCSRWIIGINGRICRD				1095	1	1	606.98	1817.92	3	1817.91	0.004	0	49.28	0.001	R		-			File2833 Spectrum4660 scans: 2283
26			GCSRWIIGINGRICRD				1096	1	1	455.487	1817.92	4	1817.91	0.0049	0	23.21	0.38	R		-			File2833 Spectrum4656 scans: 2277
26			GCSRWIIGINGRICRD				1097	1	1	455.487	1817.92	4	1817.91	0.0049	0	41.07	0.0062	R		-			File2833 Spectrum4655 scans: 2276
26			GCSRWIIGINGRICRD				1098	1	1	455.487	1817.92	4	1817.91	0.0049	0	41.9	0.0052	R		-			File2833 Spectrum4654 scans: 2275
27	tr|A3E330|A3E330_ODOGR	Odorranain-BLP-5 OS=Odorrana grahami PE=2 SV=1	RAPQWAVGHLM	200	8044	6	502	1	1	422.23	1263.67	3	1263.67	0.0014	0	55.31	0.00019	Y		G	Amidated (C-term)	0.00000000000.1	File2833 Spectrum4670 scans: 2296
27			RAPQWAVGHLM				503	1	1	422.23	1263.67	3	1263.67	0.0014	0	56.73	0.00014	Y		G	Amidated (C-term)	0.00000000000.1	File2833 Spectrum4671 scans: 2297
27			RAPQWAVGHLM				504	1	1	422.23	1263.67	3	1263.67	0.0014	0	37.86	0.011	Y		G	Amidated (C-term)	0.00000000000.1	File2833 Spectrum4669 scans: 2295
27			YRAPQWAVGHLM				742	1	1	476.585	1426.73	3	1426.73	0.0038	0	53.94	0.00027	T		G	Amidated (C-term)	0.000000000000.1	File2833 Spectrum4839 scans: 2526
27			YRAPQWAVGHLM				743	1	1	476.585	1426.73	3	1426.73	0.0038	0	69.92	6.9e-06	T		G	Amidated (C-term)	0.000000000000.1	File2833 Spectrum4838 scans: 2525
27			YRAPQWAVGHLM				744	1	1	476.585	1426.73	3	1426.73	0.0038	0	68.93	8.6e-06	T		G	Amidated (C-term)	0.000000000000.1	File2833 Spectrum4837 scans: 2524
28	tr|E1AWC8|E1AWC8_ODOMA	Odorranain-F-MG1 antimicrobial peptide OS=Odorrana margaretae PE=2 SV=1	GFMDTAKN	196	7965	9	79	1	0	442.203	882.392	2	882.39	0.0013	0	34.22	0.011	R		V			File2833 Spectrum4146 scans: 1470
28			GFMDTAKN				80	1	0	442.203	882.392	2	882.39	0.0013	0	48.55	0.00041	R		V			File2833 Spectrum4145 scans: 1469
28			GFMDTAKN				81	1	0	442.203	882.392	2	882.39	0.0013	0	54.49	0.0001	R		V			File2833 Spectrum4144 scans: 1468
28			GFMDTAKNVA				244	1	0	527.256	1052.5	2	1052.5	0.0013	0	30.11	0.058	R		K			File2833 Spectrum4356 scans: 1848
28			GFMDTAKNVA				245	1	0	527.256	1052.5	2	1052.5	0.0013	0	36.28	0.014	R		K			File2833 Spectrum4355 scans: 1847
28			GFMDTAKNVA				246	1	0	527.256	1052.5	2	1052.5	0.0013	0	46.6	0.0013	R		K			File2833 Spectrum4354 scans: 1846
28			KNVAVTLLDNLRCKITK				1258	1	1	482.791	1927.14	4	1927.14	-0.0048	0	32.51	0.012	A		A	Amidated (C-term)	0.00000000000000000.1	File2833 Spectrum5391 scans: 3502
28			KNVAVTLLDNLRCKITK				1259	1	1	482.791	1927.14	4	1927.14	-0.0048	0	33.07	0.011	A		A	Amidated (C-term)	0.00000000000000000.1	File2833 Spectrum5390 scans: 3501
28			KNVAVTLLDNLRCKITK				1260	1	1	482.791	1927.14	4	1927.14	-0.0048	0	38.37	0.0032	A		A	Amidated (C-term)	0.00000000000000000.1	File2833 Spectrum5389 scans: 3500
29	tr|A0A067XJH6|A0A067XJH6_ODOMA	Host defense peptide brevinin-1-Omar5 OS=Odorrana margaretae PE=2 SV=1	VIPFVASVAAEMMQHVYCAASKR	180	7842	3	1828	1	1	627.572	2506.26	4	2506.26	-0.0052	0	94.38	3.2e-08	R		C	Amidated (C-term)	0.00000000000000000000000.1	File2833 Spectrum6861 scans: 5990
29			VIPFVASVAAEMMQHVYCAASKR				1829	1	1	627.572	2506.26	4	2506.26	-0.0052	0	81.53	6.1e-07	R		C	Amidated (C-term)	0.00000000000000000000000.1	File2833 Spectrum6860 scans: 5989
29			VIPFVASVAAEMMQHVYCAASKR				1830	1	1	627.572	2506.26	4	2506.26	-0.0052	0	68.53	1.2e-05	R		C	Amidated (C-term)	0.00000000000000000000000.1	File2833 Spectrum6859 scans: 5988
30	tr|Q2UXR1|Q2UXR1_9NEOB	Lividin-4 protein OS=Odorrana livida GN=lividin-4 PE=2 SV=1	GVFTLIKGATQLIGKTLGKELGKTGLELMACKITNQC	175	8578	3	3244	1	1	776.436	3877.14	5	3877.12	0.0177	0	77.35	7.7e-07	R		-			File2833 Spectrum7458 scans: 6926
30			GVFTLIKGATQLIGKTLGKELGKTGLELMACKITNQC				3245	1	1	776.436	3877.14	5	3877.12	0.0177	0	82.64	2.3e-07	R		-			File2833 Spectrum7457 scans: 6925
30			GVFTLIKGATQLIGKTLGKELGKTGLELMACKITNQC				3246	1	1	776.436	3877.14	5	3877.12	0.0177	0	62.6	2.3e-05	R		-			File2833 Spectrum7456 scans: 6924
31	tr|D0VWW5|D0VWW5_ODOGR	Lectin-like peptide OS=Odorrana grahami PE=1 SV=1	KCFRYPNGVLACT	160	1889	6	802	1	1	736.362	1470.71	2	1470.71	-0.0011	0	57.5	9.6e-05	P		-			File2833 Spectrum4470 scans: 2015
31			KCFRYPNGVLACT				803	1	1	736.362	1470.71	2	1470.71	-0.0011	0	54.28	0.0002	P		-			File2833 Spectrum4469 scans: 2014
31			KCFRYPNGVLACT				804	1	1	736.362	1470.71	2	1470.71	-0.0011	0	55.2	0.00016	P		-			File2833 Spectrum4468 scans: 2013
31			KCFRYPNGVLACT				805	1	1	491.245	1470.71	3	1470.71	0.0004	0	43.91	0.0023	P		-			File2833 Spectrum4467 scans: 2011
31			KCFRYPNGVLACT				806	1	1	491.245	1470.71	3	1470.71	0.0004	0	50.49	0.00051	P		-			File2833 Spectrum4466 scans: 2010
31			KCFRYPNGVLACT				807	1	1	491.245	1470.71	3	1470.71	0.0004	0	38.16	0.0086	P		-			File2833 Spectrum4465 scans: 2009
32	tr|G3XHP9|G3XHP9_9NEOB	Ishikawain-6 protein OS=Odorrana ishikawae PE=2 SV=1	DEEGSEENGAEAKV	157	7345	3	796	1	1	732.311	1462.61	2	1462.61	0.0018	0	61.17	1.1e-05	A		E			File2833 Spectrum4083 scans: 1294
32			DEEGSEENGAEAKV				797	1	1	732.311	1462.61	2	1462.61	0.0018	0	65.76	3.9e-06	A		E			File2833 Spectrum4082 scans: 1293
32			DEEGSEENGAEAKV				798	1	1	732.311	1462.61	2	1462.61	0.0018	0	78.35	2.1e-07	A		E			File2833 Spectrum4081 scans: 1292
33	tr|E1AWC6|E1AWC6_ODOMA	Odorranain-A-MG2 antimicrobial peptide OS=Odorrana margaretae PE=2 SV=1	CSYREGSPDSRC	136	6896	6	652	1	1	680.276	1358.54	2	1358.53	0.0029	0	45.32	0.00019	K		K			File2833 Spectrum4005 scans: 1175
33			CSYREGSPDSRC				653	1	1	680.276	1358.54	2	1358.53	0.0029	0	44.02	0.00025	K		K			File2833 Spectrum4004 scans: 1174
33			CSYREGSPDSRC				654	1	1	680.276	1358.54	2	1358.53	0.0029	0	27.48	0.011	K		K			File2833 Spectrum4003 scans: 1173
33			CSYREGSPDSRC				655	1	1	453.853	1358.54	3	1358.53	0.0032	0	44.66	0.00018	K		K			File2833 Spectrum4002 scans: 1171
33			CSYREGSPDSRC				656	1	1	453.853	1358.54	3	1358.53	0.0032	0	42.35	0.00031	K		K			File2833 Spectrum4001 scans: 1170
33			CSYREGSPDSRC				657	1	1	453.853	1358.54	3	1358.53	0.0032	0	34.63	0.0019	K		K			File2833 Spectrum4000 scans: 1169
34	tr|A3E331|A3E331_ODOGR	Odorranain-BLP-1 OS=Odorrana grahami PE=2 SV=1	HWAIGHFM	99	8053	3	163	1	1	499.246	996.477	2	996.475	0.0022	0	35.32	0.015	P		G	Amidated (C-term)	0.00000000.1	File2833 Spectrum4743 scans: 2393
34			HWAIGHFM				164	1	1	499.246	996.477	2	996.475	0.0022	0	51.27	0.00037	P		G	Amidated (C-term)	0.00000000.1	File2833 Spectrum4742 scans: 2392
34			HWAIGHFM				165	1	1	499.246	996.477	2	996.475	0.0022	0	53.32	0.00023	P		G	Amidated (C-term)	0.00000000.1	File2833 Spectrum4741 scans: 2391
35	tr|E7EKD1|E7EKD1_ODOHA	Hainanensin-3_2 antimicrobial peptide OS=Odorrana hainanensis PE=2 SV=1	NVNIKRCGYRHGKANCGK	84	6596	9	1372	1	1	404.215	2016.04	5	2016.04	0.0027	0	39.58	0.0082	S		G	Amidated (C-term)	0.000000000000000000.1	File2833 Spectrum3987 scans: 1083
35			NVNIKRCGYRHGKANCGK				1373	1	1	404.215	2016.04	5	2016.04	0.0027	0	33.65	0.032	S		G	Amidated (C-term)	0.000000000000000000.1	File2833 Spectrum3986 scans: 1082
35			NVNIKRCGYRHGKANCGK				1374	1	1	404.215	2016.04	5	2016.04	0.0027	0	32.72	0.04	S		G	Amidated (C-term)	0.000000000000000000.1	File2833 Spectrum3985 scans: 1081
35			NVNIKRCGYRHGKANCGK				1375	1	1	505.017	2016.04	4	2016.04	0.0027	0	34.86	0.024	S		G	Amidated (C-term)	0.000000000000000000.1	File2833 Spectrum3990 scans: 1087
35			NVNIKRCGYRHGKANCGK				1376	1	1	505.017	2016.04	4	2016.04	0.0027	0	31.08	0.058	S		G	Amidated (C-term)	0.000000000000000000.1	File2833 Spectrum3989 scans: 1086
35			NVNIKRCGYRHGKANCGK				1377	1	1	505.017	2016.04	4	2016.04	0.0027	0	29.43	0.085	S		G	Amidated (C-term)	0.000000000000000000.1	File2833 Spectrum3988 scans: 1085
35			GYASNVNIKRCGYRHGKANCGK				1672	1	1	479.846	2394.19	5	2394.19	0.0019	0	45.35	0.0024	S		G	Amidated (C-term)	0.0000000000000000000000.1	File2833 Spectrum4008 scans: 1179
35			GYASNVNIKRCGYRHGKANCGK				1673	1	1	479.846	2394.19	5	2394.19	0.0019	0	44.34	0.0031	S		G	Amidated (C-term)	0.0000000000000000000000.1	File2833 Spectrum4007 scans: 1178
35			GYASNVNIKRCGYRHGKANCGK				1674	1	1	479.846	2394.19	5	2394.19	0.0019	0	22.55	0.47	S		G	Amidated (C-term)	0.0000000000000000000000.1	File2833 Spectrum4006 scans: 1177

## Sheet: Supplementary Table 2
prot_hit_num	Uniprot ID	Protein description	Organism	Peptide sequence	variabel	MASCOT	m/z	MM	charge	delta mass	MM	AM	NM	NMD	NIS	NIS	NMD	MM	AM	NM	m/z	charge	error MM	error AM
					modification	peptide score	(exp)	(exp)	(exp)	(ppm)	(theo)	(theo)	(theo)	(theo)	(theo)	(exp)	(exp)	(exp)	(exp)	(exp)	(exp)	(exp)	(ppm)	(ppm
1	Q1MU21_ODOSH	Esculentin-1S protein	Odorrana schmackeri	GIKGIGKEVGMDVIRTGIDVAGCKIKGEC		110.01	590.117	2945.55	5	-0.475293	2945.55	2947.5	2944	0.526218	0.660594	0.528388	0.724492	2945.56	2947.69	2944	737.396	4	-2.17158	-65.5911
1	Q1MU21_ODOSH	Esculentin-1S protein	Odorrana schmackeri	GLFSKFAGKGIK		61.03	418.252	1251.73	3	-0.0798892	1251.73	1252.5	1251	0.586307	0.615088	0.587758	0.587173	1251.74	1252.47	1251	418.253	3	-1.4522	26.8238
1	Q1MU21_ODOSH	Esculentin-1S protein	Odorrana schmackeri	GLFSKFAGKGIKNM		81.35	499.946	1496.82	3	-0.534467	1496.82	1497.8	1496	0.546025	0.658097	0.546488	0.748414	1496.82	1497.94	1496	499.947	3	-0.463092	-90.2872
1	Q1MU21_ODOSH	Esculentin-1S protein	Odorrana schmackeri	IIKGIKGIGKEVG		44.74	437.951	1310.83	3	2.67007	1310.83	1311.61	1310	0.632119	0.598042	0.634828	0.573459	1310.83	1311.58	1310	437.951	3	-2.71074	22.2152
1	Q1MU21_ODOSH	Esculentin-1S protein	Odorrana schmackeri	GLFSKFAGKGIKNMIIKGIKGIGKEVG		58.06	465.947	2789.64	6	0.860328	2789.64	2791.4	2788	0.586206	0.632442	0.586626	0.612444	2789.64	2791.34	2788	558.935	5	-0.421062	19.9646
1	Q1MU21_ODOSH	Esculentin-1S protein	Odorrana schmackeri	IIKGIKGIGKEVGMDVIRTGIDVAGCKIKGEC		90.13	660.971	3299.82	5	1.96981	3299.81	3301.98	3298	0.549455	0.657665	0.550605	0.640128	3299.82	3301.93	3298	660.971	5	-1.14992	16.8083
1	Q1MU21_ODOSH	Esculentin-1S protein	Odorrana schmackeri	GLFSKFAGKGIKNMIIKGIKGIGKEVGMDVIRT		106.51	585.177	3505.02	6	3.56633	3505	3507.26	3503	0.571754	0.643921	0.574442	0.617628	3505.01	3507.18	3503	702.01	5	-2.68979	24.0009
1	Q1MU21_ODOSH	Esculentin-1S protein	Odorrana schmackeri	GIDVAGCKIKGEC		48.95	431.55	1291.63	3	1.54844	1291.63	1292.53	1291	0.48497	0.695383	0.485115	0.633872	1291.63	1292.45	1291	431.549	3	-0.144712	61.8073
1	Q1MU21_ODOSH	Esculentin-1S protein	Odorrana schmackeri	GLFSKFAGKGIKNMIIKGIKGIGKEVGMDVIRTGID		50.28	632.699	3790.15	6	3.32442	3790.14	3792.56	3788	0.5637	0.638698	0.565496	0.692328	3790.14	3792.77	3788	759.036	5	-1.79691	-54.985
1	Q1MU21_ODOSH	Esculentin-1S protein	Odorrana schmackeri	GLFSKFAGKGIKNMIIKGIKGIGKEVGMDVIRTG		61.39	713.415	3562.04	5	3.64961	3562.03	3564.31	3560	0.568637	0.641975	0.570387	0.638036	3562.03	3564.3	3560	713.414	5	-1.75133	2.59703
1	Q1MU21_ODOSH	Esculentin-1S protein	Odorrana schmackeri	GLFSKFAGKGIKNMIIKGIKGIGKEVGMDVIR		94.2	681.801	3403.97	5	3.84846	3403.96	3406.16	3402	0.574714	0.646535	0.576577	0.753301	3403.96	3406.53	3402	681.8	5	-1.86444	-108.144
1	Q1MU21_ODOSH	Esculentin-1S protein	Odorrana schmackeri	GLFSKFAGKGIKN		66.2	456.266	1365.78	3	0.366092	1365.78	1366.61	1365	0.568834	0.607344	0.567104	0.573092	1365.77	1366.56	1365	456.265	3	1.73079	36.3301
1	Q1MU21_ODOSH	Esculentin-1S protein	Odorrana schmackeri	IDVAGCKIKGEC		37.75	412.543	1234.61	3	2.51092	1234.61	1235.47	1234	0.490035	0.703293	0.489723	0.640011	1234.6	1235.39	1234	412.542	3	0.312442	64.0439
1	Q1MU21_ODOSH	Esculentin-1S protein	Odorrana schmackeri	GLFSKFAGKGIKNMIIKGIKGIGKE		74.45	439.933	2633.55	6	2.8099	2633.55	2635.22	2632	0.586814	0.634824	0.586632	0.616668	2633.54	2635.17	2632	527.716	5	0.181552	18.7289
1	Q1MU21_ODOSH	Esculentin-1S protein	Odorrana schmackeri	GLFSKFAGKGIKNMIIKGIKGIGKEVGMDVIRTGIDVAGCKIKGEC		30.3	598.337	4778.64	8	4.31087	4778.62	4781.77	4776	0.548255	0.659274	0.549423	0.657939	4778.63	4781.77	4776	598.335	8	-1.16943	0.599934
2	B4ERK5_ODOSH	Odorranain-C7HSa	Odorrana schmackeri	KSAAQSVLKGLSCKLSKDC		128.26	492.267	1965.04	4	-0.916012	1965.04	1966.33	1964	0.52859	0.655232	0.531693	0.626924	1965.04	1966.28	1964	492.268	4	-3.10417	25.6146
2	B4ERK5_ODOSH	Odorranain-C7HSa	Odorrana schmackeri	SLLGTVKDLLIGAGKSAAQSVLKGLSCKLSKDC		33.86	826.713	3302.82	4	-2.30106	3302.83	3304.92	3301	0.554222	0.631967	0.55535	0.619511	3302.83	3304.88	3301	826.716	4	-1.12888	11.7186
2	B4ERK5_ODOSH	Odorranain-C7HSa	Odorrana schmackeri	KSAAQSVLKGLSCKLSKD		122.45	621.683	1862.03	3	-0.483344	1862.03	1863.18	1861	0.552891	0.619745	0.5556	0.600507	1862.03	1863.15	1861	466.516	4	-2.70989	16.9012
2	B4ERK5_ODOSH	Odorranain-C7HSa	Odorrana schmackeri	SLLGTVKDLLIGAGKSAAQSVLKGLSCKLSKD		39.4	640.972	3199.82	5	0.375021	3199.82	3201.78	3198	0.569219	0.610536	0.570862	0.597109	3199.83	3201.74	3198	800.964	4	-1.64389	12.148
2	B4ERK5_ODOSH	Odorranain-C7HSa	Odorrana schmackeri	LGTVKDLLIGAGKSAAQSVLKGLSCKLSKDC		136.75	621.551	3102.72	5	0.999125	3102.71	3104.68	3101	0.552548	0.634461	0.554736	0.616898	3102.72	3104.64	3101	621.552	5	-2.18886	15.7652
2	B4ERK5_ODOSH	Odorranain-C7HSa	Odorrana schmackeri	SLLGTVKDLLIGAG		43.86	678.909	1355.8	2	1.18011	1355.8	1356.61	1355	0.591827	0.593318	0.592073	0.577938	1355.8	1356.59	1355	678.909	2	-0.246625	15.4771
2	B4ERK5_ODOSH	Odorranain-C7HSa	Odorrana schmackeri	SLLGTVKDLLIGAGKSAAQSVLKGLSCKLS		106.66	740.185	2956.71	4	3.82183	2956.7	2958.52	2955	0.574763	0.614193	0.576764	0.580232	2956.71	2958.42	2955	740.184	4	-2.003	32.314
2	B4ERK5_ODOSH	Odorranain-C7HSa	Odorrana schmackeri	SLLGTVKDLLIGAGKSAAQSVLKGLS	Amidated (C-term)	65.9	632.134	2524.51	4	4.0008	2524.5	2525.98	2523	0.592277	0.588761	0.593887	0.582669	2524.5	2525.97	2523	842.507	3	-1.61124	4.82393
2	B4ERK5_ODOSH	Odorranain-C7HSa	Odorrana schmackeri	SLLGTVKDLLIG		48.65	614.881	1227.75	2	2.93221	1227.74	1228.48	1227	0.605827	0.59765	0.606104	0.576574	1227.74	1228.45	1227	614.879	2	-0.27744	21.1429
2	B4ERK5_ODOSH	Odorranain-C7HSa	Odorrana schmackeri	SLLGTVKDLLIGAGKSA		56.08	548.332	1641.97	3	3.83686	1641.97	1642.93	1641	0.588623	0.589311	0.589176	0.547394	1641.97	1642.87	1641	548.33	3	-0.552524	41.687
2	B4ERK5_ODOSH	Odorranain-C7HSa	Odorrana schmackeri	AQSVLKGLSCKLSKDC		91.77	560.634	1678.88	3	3.276	1678.87	1680	1678	0.520944	0.669643	0.520601	0.633374	1678.87	1679.94	1678	420.726	4	0.343422	37.037
3	D3KDU4_ODOSH	Lividin-SHa antimicrobial peptides	Odorrana schmackeri	TVKNMALNAAKSAGVSVLKTLSCKLSKEC		149.41	599.728	2993.61	5	-0.634686	2993.61	2995.58	2992	0.536978	0.658937	0.538582	0.639056	2993.61	2995.53	2992	599.73	5	-1.60498	18.6973
3	D3KDU4_ODOSH	Lividin-SHa antimicrobial peptides	Odorrana schmackeri	KSAGVSVLKTLSCKLSKEC		54.36	496.026	1980.08	4	1.21208	1980.07	1981.38	1979	0.542757	0.65954	0.54387	0.703295	1980.08	1981.47	1979	991.046	2	-1.11324	-44.4046
3	D3KDU4_ODOSH	Lividin-SHa antimicrobial peptides	Odorrana schmackeri	LDTVKNMALNAAKSAGVSVLKTLSCKLSKEC		163.99	645.352	3221.73	5	2.0486	3221.72	3223.83	3220	0.533411	0.653881	0.535155	0.631319	3221.72	3223.76	3220	645.352	5	-1.74475	21.2305
3	D3KDU4_ODOSH	Lividin-SHa antimicrobial peptides	Odorrana schmackeri	KTLSCKLSKEC		48.1	413.887	1238.64	3	1.61468	1238.64	1239.51	1238	0.513629	0.701489	0.514541	0.630044	1238.64	1239.42	1238	413.886	3	-0.911568	70.9762
3	D3KDU4_ODOSH	Lividin-SHa antimicrobial peptides	Odorrana schmackeri	LNAAKSAGVSVLKTLSCKLSKEC		108.72	588.328	2349.28	4	2.68168	2349.28	2350.8	2348	0.543104	0.647312	0.544133	0.62831	2349.28	2350.75	2348	588.327	4	-1.03024	18.3791
3	D3KDU4_ODOSH	Lividin-SHa antimicrobial peptides	Odorrana schmackeri	AKSAGVSVLKTLSCKLSKEC		64.12	411.23	2051.12	5	1.8039	2051.11	2052.46	2050	0.542047	0.656578	0.542174	0.644182	2051.11	2052.43	2050	513.785	4	-0.127027	12.6923
3	D3KDU4_ODOSH	Lividin-SHa antimicrobial peptides	Odorrana schmackeri	AGVSVLKTLSCKLSKEC		91.45	589.325	1764.95	3	2.83294	1764.95	1766.13	1764	0.537013	0.670448	0.537263	0.627591	1764.95	1766.06	1764	589.323	3	-0.250539	43.0272
3	D3KDU4_ODOSH	Lividin-SHa antimicrobial peptides	Odorrana schmackeri	SFLDTVKNMALNAA		48.35	747.886	1493.76	2	2.47698	1493.75	1494.71	1493	0.505304	0.63999	0.505114	0.601544	1493.75	1494.65	1493	747.885	2	0.189722	39.0201
3	D3KDU4_ODOSH	Lividin-SHa antimicrobial peptides	Odorrana schmackeri	SFLDTVKNMALN		62.06	676.85	1351.69	2	3.32919	1351.68	1352.56	1351	0.503521	0.646923	0.503659	0.645265	1351.68	1352.55	1351	676.848	2	-0.137705	1.93817
3	D3KDU4_ODOSH	Lividin-SHa antimicrobial peptides	Odorrana schmackeri	SFLDTVKNMALNAAKSAGVSVLKTLSCKLSKEC		42.06	692.173	3455.83	5	3.44347	3455.82	3458.08	3454	0.526359	0.653137	0.526032	0.635887	3455.82	3458.02	3454	692.171	5	0.326668	17.9924
4	D5LXG4_ODOSH	Odorranain-F-SHa antimicrobial protein	Odorrana schmackeri	KNVAVTLLDKLKCKITGGC		62.69	401.633	2003.13	5	0.199688	2003.13	2004.46	2002	0.56267	0.665565	0.563571	0.629752	2003.13	2004.39	2002	668.717	3	-0.901715	35.3308
4	D5LXG4_ODOSH	Odorranain-F-SHa antimicrobial protein	Odorrana schmackeri	GFMDTAKNAAKNVAVTLLDKLKCKITGGC		76.77	753.404	3009.59	4	1.26263	3009.58	3011.58	3008	0.525422	0.664468	0.526557	0.660244	3009.58	3011.57	3008	1004.2	3	-1.13531	3.52727
4	D5LXG4_ODOSH	Odorranain-F-SHa antimicrobial protein	Odorrana schmackeri	GFMDTAKNAA		30.19	513.24	1024.47	2	0.878507	1024.46	1025.14	1024	0.4537	0.655132	0.454338	0.601495	1024.47	1025.08	1024	513.24	2	-0.638481	53.3929
4	D5LXG4_ODOSH	Odorranain-F-SHa antimicrobial protein	Odorrana schmackeri	NVAVTLLDKLKCKITGGC		95.49	626.02	1875.04	3	2.50662	1875.03	1876.29	1874	0.550497	0.66978	0.551487	0.624468	1875.03	1876.2	1874	626.019	3	-0.990712	44.7393
4	D5LXG4_ODOSH	Odorranain-F-SHa antimicrobial protein	Odorrana schmackeri	FMDTAKNAAKNVAVTLLDKLKCKITGGC		120.33	739.15	2952.57	4	3.99653	2952.56	2954.53	2951	0.528321	0.667145	0.530441	0.657118	2952.57	2954.51	2951	591.521	5	-2.12091	8.34391
4	D5LXG4_ODOSH	Odorranain-F-SHa antimicrobial protein	Odorrana schmackeri	VTLLDKLKCKITGGC		61.99	531.304	1590.89	3	3.77149	1590.88	1591.98	1590	0.555477	0.686944	0.555457	0.657202	1590.88	1591.93	1590	531.302	3	0.0207481	30.2145
5	D6R6Q7_ODOSH	Brevinin-2SHa antimicrobial peptide	Odorrana schmackeri	GLIDTVKNMAINAAKSAGMSVLKTLSCKLSKEC		31.64	685.768	3423.8	5	1.84006	3423.8	3426.1	3422	0.524593	0.672572	0.527741	0.660871	3423.81	3426.07	3422	685.769	5	-3.14994	8.99563
5	D6R6Q7_ODOSH	Brevinin-2SHa antimicrobial peptide	Odorrana schmackeri	TVKNMAINAAKSAGMSVLKTLSCKLSKEC		122.11	606.124	3025.58	5	1.45427	3025.58	3027.65	3024	0.522082	0.682642	0.522724	0.677814	3025.58	3027.63	3024	606.124	5	-0.642181	4.64908
5	D6R6Q7_ODOSH	Brevinin-2SHa antimicrobial peptide	Odorrana schmackeri	KSAGMSVLKTLSCKLSKEC		109.03	504.019	2012.05	4	0.695809	2012.05	2013.45	2011	0.520266	0.695176	0.518545	0.666458	2012.04	2013.38	2011	504.018	4	1.72215	30.9036
5	D6R6Q7_ODOSH	Brevinin-2SHa antimicrobial peptide	Odorrana schmackeri	GLIDTVKNMAINA		51.94	680.372	1358.73	2	4.34231	1358.72	1359.59	1358	0.53197	0.638795	0.531505	0.571395	1358.72	1359.5	1358	680.368	2	0.465166	68.2299
6	B0B2H7_ODOSH	Nigrocin-2S	Odorrana schmackeri	ILSGILGAGKSLVCGLSGLC		47.2	621.013	1860.02	3	-2.90319	1860.02	1861.27	1859	0.54908	0.673195	0.553114	0.70104	1860.03	1861.33	1859	931.022	2	-4.03683	-31.4106
6	B0B2H7_ODOSH	Nigrocin-2S	Odorrana schmackeri	GKSLVCGLSGLC		51.53	568.794	1135.57	2	0.440306	1135.57	1136.39	1135	0.504591	0.715338	0.505019	0.63982	1135.57	1136.3	1135	568.794	2	-0.428267	75.5476
6	B0B2H7_ODOSH	Nigrocin-2S	Odorrana schmackeri	SGILGAGKSLVCGLSGLC		59.55	817.935	1633.85	2	0.918075	1633.85	1634.96	1633	0.52214	0.676408	0.522992	0.642906	1633.85	1634.9	1633	817.935	2	-0.852089	33.0851
6	B0B2H7_ODOSH	Nigrocin-2S	Odorrana schmackeri	GILSGILGAG		62.51	429.259	856.503	2	1.05079	856.502	857.006	856	0.585872	0.588677	0.586264	0.508874	856.502	856.938	856	429.258	2	-0.392562	79.7097
6	B0B2H7_ODOSH	Nigrocin-2S	Odorrana schmackeri	GILSGILGAGKSLV	Amidated (C-term)	48.48	642.407	1282.8	2	1.94887	1282.8	1283.56	1282	0.621532	0.594674	0.621677	0.540506	1282.8	1283.49	1282	642.406	2	-0.14449	54.3451
6	B0B2H7_ODOSH	Nigrocin-2S	Odorrana schmackeri	GILSGILGAGKSLVCGLSGL		80.69	908.027	1814.04	2	2.86654	1814.03	1815.18	1813	0.56978	0.633049	0.570436	0.559063	1814.03	1815.05	1813	908.025	2	-0.656018	73.6839
6	B0B2H7_ODOSH	Nigrocin-2S	Odorrana schmackeri	AGKSLVCGLSGLC		48.39	604.314	1206.61	2	2.32055	1206.61	1207.46	1206	0.505631	0.707019	0.505638	0.630175	1206.61	1207.37	1206	604.312	2	-0.00615101	77.2831
6	B0B2H7_ODOSH	Nigrocin-2S	Odorrana schmackeri	ILGAGKSLVCGLSGLC		63.76	745.909	1489.8	2	2.68492	1489.8	1490.83	1489	0.536784	0.69136	0.536854	0.734241	1489.8	1490.89	1489	745.907	2	-0.0702695	-42.444
6	B0B2H7_ODOSH	Nigrocin-2S	Odorrana schmackeri	GILSGILGAGKSLVCGLSGLC		61.94	640.024	1917.05	3	3.96444	1917.04	1918.33	1916	0.543911	0.66876	0.545005	0.683501	1917.04	1918.36	1916	959.53	2	-1.09534	-15.3793
6	B0B2H7_ODOSH	Nigrocin-2S	Odorrana schmackeri	KSLVCGLSGLC		38.13	540.285	1078.56	2	3.80139	1078.55	1079.33	1078	0.511334	0.72554	0.512252	0.658819	1078.55	1079.26	1078	540.284	2	-0.918115	66.2802
6	B0B2H7_ODOSH	Nigrocin-2S	Odorrana schmackeri	GILSGILGAGKSL		55.17	593.366	1184.72	2	3.46075	1184.71	1185.41	1184	0.601749	0.591017	0.601741	0.56166	1184.71	1185.38	1184	593.364	2	0.00791331	29.6977
6	B0B2H7_ODOSH	Nigrocin-2S	Odorrana schmackeri	GILGAGKSLVCGLSGLC		74.44	774.421	1546.83	2	3.94357	1546.82	1547.88	1546	0.530831	0.685194	0.531268	0.715302	1546.82	1547.93	1546	774.418	2	-0.437894	-30.0557
6	B0B2H7_ODOSH	Nigrocin-2S	Odorrana schmackeri	GILSGILGAGKSLVCG		60.1	722.916	1443.82	2	4.22493	1443.81	1444.74	1443	0.562331	0.641569	0.562577	0.58253	1443.81	1444.65	1443	722.913	2	-0.246472	59.1662
7	C3RT05_9NEOB	Lividin-11	Odorrana livida	GFMDTAKNVAKNVAATLLDKLKCKITGGC		38.85	602.925	3009.59	5	2.09331	3009.58	3011.58	3008	0.525422	0.664468	0.526557	0.660244	3009.58	3011.57	3008	1004.2	3	-1.13531	3.52727
7	C3RT05_9NEOB	Lividin-11	Odorrana livida	KNVAATLLDKLKCKITGGC		79.36	494.783	1975.1	4	3.29098	1975.1	1976.41	1974	0.554809	0.663982	0.554698	0.628925	1975.1	1976.34	1974	659.372	3	0.110853	35.5855
8	Q1MU20_ODOSH	Esculentin-2S protein	Odorrana schmackeri	GLFTLIKGAVKMIGKTVAKEAGKTGLELMACKVTNQC		52.67	771.224	3851.08	5	-2.05137	3851.09	3853.68	3849	0.542937	0.672707	0.543867	0.660577	3851.09	3853.64	3849	963.781	4	-0.930236	11.644
8	Q1MU20_ODOSH	Esculentin-2S protein	Odorrana schmackeri	GLFTLIKGAVK		63.12	573.866	1145.72	2	-0.349126	1145.72	1146.42	1145	0.625983	0.61487	0.626164	0.58866	1145.72	1146.39	1145	573.866	2	-0.180871	26.3902
8	Q1MU20_ODOSH	Esculentin-2S protein	Odorrana schmackeri	FTLIKGAVKMIGKTVAKEAGKTGLELMACKVTNQC		81.05	737.205	3680.99	5	1.33117	3680.99	3683.47	3679	0.539339	0.675721	0.540613	0.67943	3680.99	3683.49	3679	737.205	5	-1.27418	-4.52475
8	Q1MU20_ODOSH	Esculentin-2S protein	Odorrana schmackeri	GLFTLIKGAVKMIG		65.76	724.441	1446.87	2	2.48814	1446.86	1447.83	1446	0.596601	0.665756	0.596151	0.619859	1446.86	1447.76	1446	483.295	3	0.450058	46.7601
9	B7UEM1_ODOSH	Nigrosin-2Sc	Odorrana schmackeri	GILSNVLGMGKKI		60.57	443.936	1328.79	3	0	1328.79	1329.65	1328	0.590765	0.651599	0.592352	0.516103	1328.79	1329.47	1328	443.936	3	-1.58745	134.245
9	B7UEM1_ODOSH	Nigrosin-2Sc	Odorrana schmackeri	NVLGMGKKIVCGLSGLC		39.31	564.639	1690.9	3	1.47851	1690.89	1692.12	1690	0.528242	0.724771	0.529101	0.690451	1690.89	1692.06	1690	564.639	3	-0.859499	33.9611
9	B7UEM1_ODOSH	Nigrosin-2Sc	Odorrana schmackeri	GILSNVLGMGKKIVCGLSGLC		32.25	688.048	2061.12	3	2.86253	2061.11	2062.56	2060	0.540921	0.70233	0.542622	0.668772	2061.12	2062.5	2060	1031.57	2	-1.70209	32.3257
9	B7UEM1_ODOSH	Nigrosin-2Sc	Odorrana schmackeri	SNVLGMGKKIVCGLSGLC		57.96	593.65	1777.93	3	2.19357	1777.93	1779.2	1777	0.520438	0.714704	0.521258	0.659536	1777.93	1779.1	1777	889.971	2	-0.819951	54.8195
9	B7UEM1_ODOSH	Nigrosin-2Sc	Odorrana schmackeri	ILSNVLGMGKKIVCGLSGLC		31.53	669.041	2004.1	3	3.69244	2004.09	2005.51	2003	0.545583	0.70745	0.546306	0.69042	2004.09	2005.48	2003	1003.05	2	-0.722837	16.7959
9	B7UEM1_ODOSH	Nigrosin-2Sc	Odorrana schmackeri	GILSNVLGMG		30.19	480.764	959.514	2	3.23081	959.511	960.149	959	0.532563	0.664688	0.531913	0.564354	959.51	960.052	959	480.762	2	0.650356	101.359
10	B7UEM0_ODOSH	Nigrosin-2Sb	Odorrana schmackeri	GILSGVLGMGKKIVCGLSGLC		33.84	669.042	2004.1	3	4.6405	2004.09	2005.51	2003	0.545583	0.70745	0.546306	0.69042	2004.09	2005.48	2003	1003.05	2	-0.722837	16.7959
11	E1B259_ODOMA	Odorranain-P1b antimicrobial peptide	Odorrana margaretae	PFVASVAAEMMQHVYCAASKKC		115.49	791.04	2370.1	3	-0.421923	2370.1	2371.82	2369	0.46382	0.725392	0.46426	0.825717	2370.1	2372.06	2369	791.041	3	-0.439558	-100.165
11	E1B259_ODOMA	Odorranain-P1b antimicrobial peptide	Odorrana margaretae	VIPFVASVAAEMMQHVYCAASKKC		80.52	646.572	2582.26	4	2.82699	2582.25	2584.11	2581	0.484732	0.718546	0.485775	0.70635	2582.25	2584.08	2581	646.571	4	-1.04348	11.6601
12	B4ERK7_ODOSH	Brevinin-1HS	Odorrana schmackeri	FLPLIASVAANLAPKIICKITKTC		47.53	843.495	2527.46	3	-0.118696	2527.46	2529.16	2526	0.57896	0.669275	0.581308	0.648731	2527.47	2529.11	2526	843.497	3	-2.3495	18.6281
12	B4ERK7_ODOSH	Brevinin-1HS	Odorrana schmackeri	NLAPKIICKITKTC		51.37	515.967	1544.88	3	1.16514	1544.88	1545.95	1544	0.568459	0.694588	0.568995	0.65449	1544.88	1545.89	1544	515.967	3	-0.536172	40.0163
13	A6MBD4_ODOGR	Odorranain-B1 antimicrobial peptide	Odorrana grahami	LKGCWTKSIPPKPCF	Amidated (C-term)	34.57	426.734	1702.91	4	0.998294	1702.91	1704.11	1702	0.531503	0.707642	0.531175	0.6787	1702.9	1704.06	1702	426.733	4	0.328253	29.75
13	A6MBD4_ODOGR	Odorranain-B1 antimicrobial peptide	Odorrana grahami	AALKGCWTKSIPPKPCF	Amidated (C-term)	31.35	462.253	1844.98	4	2.33065	1844.98	1846.27	1844	0.530792	0.697353	0.531028	0.702987	1844.98	1846.28	1844	462.252	4	-0.236495	-5.38026
14	D5LXG1_ODOSH	Odorranain-F-SHb antimicrobial protein	Odorrana schmackeri	GFMDTAKNAARNVAVTLLDKLK	Amidated (C-term)	32.12	594.585	2374.31	4	-2.14799	2374.32	2375.79	2373	0.554012	0.620467	0.549297	0.608423	2374.3	2375.75	2373	594.583	4	4.71748	17.1399
15	A0A067XJP9_ODOMA	Host defense peptide odorranain-A6	Odorrana margaretae	CSYRPGSPDSRC		53.34	664.279	1326.54	2	-0.527687	1326.54	1327.45	1326	0.410465	0.679651	0.413542	0.607431	1326.55	1327.35	1326	664.282	2	-3.07866	69.5545
15	A0A067XJP9_ODOMA	Host defense peptide odorranain-A6	Odorrana margaretae	CSYRPGSP		37.89	433.695	865.376	2	0.924455	865.375	865.953	865	0.433569	0.667703	0.435806	0.545409	865.377	865.849	865	433.696	2	-2.23745	120.421
15	A0A067XJP9_ODOMA	Host defense peptide odorranain-A6	Odorrana margaretae	SYRPGSPDSRC		33.35	612.776	1223.54	2	1.14423	1223.54	1224.3	1223	0.437503	0.627704	0.437984	0.591727	1223.54	1224.26	1223	408.853	3	-0.481124	35.8672
15	A0A067XJP9_ODOMA	Host defense peptide odorranain-A6	Odorrana margaretae	YRPGSPDSRC		36.24	569.26	1136.51	2	1.93576	1136.5	1137.23	1136	0.44285	0.635933	0.442953	0.565507	1136.5	1137.15	1136	569.259	2	-0.1038	70.6823
16	Q1MU18_ODOVE	Esculentin-2V protein	Odorrana versabilis	KTLAKEAGKTGLELMACKVTNQC		73.08	610.07	2436.25	4	-0.49256	2436.25	2437.9	2435	0.514643	0.674433	0.514987	0.631933	2436.25	2437.79	2435	813.092	3	-0.344247	42.582
16	Q1MU18_ODOVE	Esculentin-2V protein	Odorrana versabilis	GIFTLFKGAAKLLG		31.69	479.296	1434.87	3	3.55435	1434.86	1435.75	1434	0.599292	0.621208	0.599436	0.577147	1434.86	1435.69	1434	718.437	2	-0.144559	44.2748
17	D3KDU6_ODOSH	Brevinin-1-SHa antimicrobial peptide	Odorrana schmackeri	FLPAAFRLAAKIVPTVFCAISKKC		35.82	519.7	2593.47	5	0.462702	2593.46	2595.22	2592	0.564496	0.676205	0.56595	0.717887	2593.47	2595.33	2592	865.497	3	-1.45498	-42.6514
17	D3KDU6_ODOSH	Brevinin-1-SHa antimicrobial peptide	Odorrana schmackeri	KIVPTVFCAISKKC		74.65	512.959	1535.86	3	-0.585992	1535.86	1536.94	1535	0.557865	0.706988	0.557951	0.664693	1535.86	1536.88	1535	512.96	3	-0.0869832	42.6772
17	D3KDU6_ODOSH	Brevinin-1-SHa antimicrobial peptide	Odorrana schmackeri	FLPAAFRLAA		39.92	538.817	1075.62	2	0.650789	1075.62	1076.29	1075	0.574368	0.625203	0.574479	0.80157	1075.62	1076.48	1075	538.816	2	-0.111491	-175.977
17	D3KDU6_ODOSH	Brevinin-1-SHa antimicrobial peptide	Odorrana schmackeri	FLPAAFRLA		43.84	503.299	1004.58	2	2.88678	1004.58	1005.21	1004	0.578052	0.628822	0.577676	0.547116	1004.58	1005.13	1004	503.297	2	0.376012	82.4265
18	D3KDU1_ODOSH	Palastrin-SHa antimicrobial peptide	Odorrana schmackeri	GLWDTIKQAGKNIFLNVLDKIKCKVAGGCKP		90.33	560.482	3356.85	6	0.327689	3356.85	3359.02	3355	0.55007	0.645844	0.551941	0.65507	3356.85	3359.05	3355	672.378	5	-1.87176	-10.6751
19	BR1S_ODOSH	Brevinin-1S	Odorrana schmackeri	LIASLAGNVVPNIFCKITKRC		72.77	565.824	2259.27	4	3.89508	2259.26	2260.76	2258	0.557484	0.665616	0.558897	0.672146	2259.26	2260.78	2258	754.095	3	-1.41432	-7.49746
20	BR1S_ODOSH	Brevinin-1S	Odorrana schmackeri	FFPAILRVAA		32.39	552.833	1103.65	2	2.99008	1103.65	1104.34	1103	0.58814	0.629152	0.588314	0.608112	1103.65	1104.32	1103	552.832	2	-0.173961	21.2483
20	BR1S_ODOSH	Brevinin-1S	Odorrana schmackeri	FFPAILRVAAKVGPAVLCAITKKC		57.1	504.1	2515.46	5	4.21395	2515.45	2517.15	2514	0.577828	0.674016	0.579037	0.642415	2515.46	2517.07	2514	504.099	5	-1.20971	30.8246
23	Q7T2V5_ODOSH	Kininogen-1	Odorrana schmackeri	RPPGFSPFRVA		55.47	410.896	1229.67	3	0.243969	1229.67	1230.42	1229	0.542342	0.610037	0.54331	0.58272	1229.67	1230.38	1229	410.897	3	-0.968409	26.7035
23	Q7T2V5_ODOSH	Kininogen-1	Odorrana schmackeri	RPPGFSPFR		48.33	530.788	1059.56	2	0.849408	1059.56	1060.21	1059	0.529842	0.610352	0.529383	0.524429	1059.56	1060.12	1059	530.788	2	0.459543	86.7026
23	Q7T2V5_ODOSH	Kininogen-1	Odorrana schmackeri	RPPGFSPFRV		42.5	580.323	1158.63	2	2.15772	1158.63	1159.34	1158	0.543573	0.612245	0.543013	0.586315	1158.63	1159.31	1158	580.322	2	0.56067	26.85
24	GR1_ODOGR	Grahamin-1	Odorrana grahami	GLLSGILGAG		62.51	429.259	856.503	2	1.05079	856.502	857.006	856	0.585872	0.588677	0.586264	0.508874	856.502	856.938	856	429.258	2	-0.392562	79.7097
24	GR1_ODOGR	Grahamin-1	Odorrana grahami	GLLSGILGAGKNIV		43.24	656.405	1310.8	2	2.44127	1310.79	1311.57	1310	0.604367	0.592954	0.604116	0.562302	1310.79	1311.53	1310	656.403	2	0.251667	31.2369
25	E3SZR2_9NEOB	Andersonin-R peptide	Odorrana andersonii	DQTGMNKAALSPIRF		86.18	550.288	1647.84	3	0.182056	1647.84	1648.88	1647	0.50994	0.631277	0.510108	0.605299	1647.84	1648.84	1647	550.287	3	-0.167596	26.1919
26	D3KDU2_ODOSH	Odorranain-SHa antimicrobial peptide	Odorrana schmackeri	GCSRWIIGINGRICRD		39.79	455.487	1817.92	4	2.0353	1817.91	1819.12	1817	0.502829	0.662848	0.502607	0.627235	1817.91	1819.05	1817	455.486	4	0.222074	36.251
30	A3E330_ODOGR	Odorranain-BLP-5	Odorrana grahami	YRAPQWAVGHLM	Amidated (C-term)	53.94	476.585	1426.73	3	2.66343	1426.73	1427.68	1426	0.511099	0.662966	0.508482	0.525166	1426.73	1427.47	1426	476.582	3	2.61867	140.766
31	D0VWW5_ODOGR	Lectin-like peptide	Odorrana grahami	KCFRYPNGVLACT		38.16	491.245	1470.71	3	0.271977	1470.71	1471.75	1470	0.483576	0.702975	0.48796	0.571043	1470.72	1471.56	1470	736.366	2	-4.38656	127.947
32	G3XHP9_9NEOB	Ishikawain-6 protein	Odorrana ishikawae	DEEGSEENGAEAKV		61.17	732.311	1462.61	2	1.29905	1462.61	1463.41	1462	0.414261	0.552407	0.414884	0.445347	1462.61	1463.26	1462	732.311	2	-0.623219	106.683
33	E1AWC6_ODOMA	Odorranain-A-MG2 antimicrobial peptide	Odorrana margaretae	CSYREGSPDSRC		34.63	453.853	1358.54	3	2.35548	1358.53	1359.45	1358	0.393292	0.670273	0.392754	0.607416	1358.53	1359.36	1358	453.852	3	0.537833	63.802
